# Supplementary material for: Sun Protective Behaviors and Attitudes of Runners
Source: Sports (Basel). 2021 Dec 21;10(1):1. doi: 10.3390/sports10010001 (PMC8822891; doi:10.3390/sports10010001)
Supplement: Supplementary file 1 [file sports-10-00001-s001.zip]

Archive with 2 entries (2 files):
- Sun Protection in Runners Study SAS CODE(1).pdf
- sunprotection(1).csv
