# Supplementary material for: Sun Protective Behaviors and Attitudes of Runners
Source: Sports (Basel). 2021 Dec 21;10(1):1. doi: 10.3390/sports10010001 (PMC8822891; doi:10.3390/sports10010001)
Supplement: Supplementary file 1 [file sports-10-00001-s001.zip › sunprotection(1).csv]

Table S1 Deidentified data from participants
HighLevel	MPW	Concrete	Hilly	Female	Ethn	Age	EduYrs	Stress	Sleep	Ht	Wt	BMI	Melanoma	OtherSkinCancer	SkinCancer	SunSunscreenFace	SunSunscreenBody	SunHat	SunShade	SunLongSleeve	SunGlasses	SunAvoidMidday	SunAnyProtection	SunWhyNoSunscreen	WhyNoSunscreen2a	WhyNoSunscreen2b	PrimaryReason	SunHabitsInfluencedBy	SunInfluencedBy2a	SunInfluencedBy2b	PrimaryInfluence
National	50	0.75	0.5	0	White	43	16	8	5	65	135	22.5	0	0	None	2	2	5	3	3	1	4	3	Forget to put it on	Forget to put it on	.	Forget	Comfort level	Comfort level	.	Comfort Level
Regional	60	0.5	0.5	0	White	32	16	3	7	72	155	21	0	0	None	4	4	4	4	3	2	3	5	I generally run in the morning before the sun is very strong.	Avoid mid-day sun	.	Avoid Mid-Day Sun	Comfort level	Comfort level	.	Comfort Level
Regional	91	0.5	0.25	0	White	23	16	2	8	67	138	21.6	0	0	None	5	5	4	3	4	4	2	3	Runs in my eyes/mouth	Uncomfortable	.	Uncomfortable	Fear of skin aging	Fear of skin aging	.	Fear of Skin Aging
National	40	0.75	0.25	1	White	61	12	4	7	62	109	19.9	0	0	None	1	3	5	3	3	1	3	2	Forget to put it on	Forget to put it on	.	Forget	Comfort level	Comfort level	.	Comfort Level
International	12	0	0	0	White	60	16	5	8	74.5	170	21.5	0	0	None	4	4	5	3	4	5	3	4	Forget to put it on	Forget to put it on	.	Forget	Maintaining my tan	Maintiaining my tan	.	Maintaining My Tan
Recreational	35	0.75	0.25	0	White	72	16	3	8	73	169	22.3	0	0	None	4	4	4	3	3	3	3	4	Forget to put it on	Forget to put it on	.	Forget	Carelessness	Don't care	.	Other
Recreational	25	0.5	0.5	0	White	59	12	3	7	68	165	25.1	0	0	None	5	5	1	3	4	1	2	5	just dont	.	.		Fear of skin cancer	Fear of skin cancer	.	Fear of Skin Cancer
National	65	0.25	0.25	0	White	54	14	6	8	70	140	20.1	0	0	None	4	4	1	4	3	2	2	4	Forget to put it on	Forget to put it on	.	Forget	Fear of skin cancer	Fear of skin cancer	.	Fear of Skin Cancer
National	55	0.75	0.25	1	White	27	18	8	7	69	145	21.4	0	0	None	1	4	2	2	3	3	3	1	.	.	.		Fear of skin cancer	Fear of skin cancer	.	Fear of Skin Cancer
National	40	0.75	0.25	0	White	51	14	5	7	72	208	28.2	0	0	None	3	3	1	3	3	1	2	2	.	.	.		Fear of skin aging	Fear of skin aging	.	Fear of Skin Aging
Conference/State	70	0.75	0.25	0	White	41	16	7	6	70	145	20.8	0	0	None	4	4	4	4	3	3	3	4	run run workoutsearly morning & after 4PM becasue of work.	Avoid mid-day sun	.	Avoid Mid-Day Sun	Fear of skin cancer	Fear of skin cancer	.	Fear of Skin Cancer
Regional	50	0.5	0.5	0	White	30	18	7	7	72	155	21	0	0	None	4	4	2	3	4	5	3	4	Forget to put it on	Forget to put it on	.	Forget	Comfort level	Comfort level	.	Comfort Level
Conference/State	40	1	0.25	1	White	30	16	7	7	69	138	20.4	0	0	None	3	5	4	4	5	5	5	4	Forget to put it on	Forget to put it on	.	Forget	Fear of skin cancer	Fear of skin cancer	.	Fear of Skin Cancer
Recreational	40	0.75	0.25	1	White	25	16	7	6	66	130	21	0	0	None	5	5	5	3	3	5	3	5	Want to get tan	Want to get tan	.	Want to get tan	Comfort level	Comfort level	.	Comfort Level
Recreational	35	0.75	0.25	1	Asian or Pacific Islander	45	16	3	8	66	133	21.5	0	0	None	1	3	3	3	3	4	3	2	.	.	.		Fear of skin cancer	Fear of skin cancer	.	Fear of Skin Cancer
Regional	40	0.75	0.5	1	White	24	16	7	6	61	98	18.5	0	0	None	4	4	5	3	3	5	3	5	I forget, and it feels disgusting.	Uncomfortable	.	Uncomfortable	Comfort level	Comfort level	.	Comfort Level
Regional	35	0.75	0.5	1	White	32	16	7	7	63	130	23	0	0	None	1	3	2	3	3	2	4	2	.	.	.		Comfort level	Comfort level	.	Comfort Level
Recreational	30	0.5	0.25	1	Asian or Pacific Islander	46	16	7	7	66	125	20.2	0	0	None	3	3	4	2	3	2	2	4	Runs in my eyes/mouth	Uncomfortable	.	Uncomfortable	Optimize Vitamin D	Optimize Vitamin D	.	Optimize Vitamin D
Regional	38	0.5	0.5	1	White	32	16	9	7	65	121	20.1	0	0	None	1	3	1	2	2	5	3	2	.	.	.		Optimize Vitamin D	Optimize Vitamin D	.	Optimize Vitamin D
National	50	0.25	0.25	1	White	49	16	8	8	61	100	18.9	0	0	None	1	2	3	3	3	1	2	1	Forget to put it on	Forget to put it on	.	Forget	Fear of skin cancer	Fear of skin cancer	.	Fear of Skin Cancer
Recreational	15	0	0	1	Other	58	16	7	7	55	112	26	0	0	None	4	4	3	2	4	4	2	2	run on treadmill	Avoid mid-day sun	.	Avoid Mid-Day Sun	Fear of skin cancer	Fear of skin cancer	.	Fear of Skin Cancer
Recreational	30	0.75	0.75	1	White	27	16	5	9	66	151	24.4	0	0	None	5	5	3	3	3	4	4	4	Forget to put it on	Forget to put it on	.	Forget	Fear of skin cancer	Fear of skin cancer	.	Fear of Skin Cancer
Recreational	65	0.75	0.25	1	White	51	16	3	8	66	154	24.9	0	0	None	2	4	1	3	3	3	2	2	Forget to put it on	Forget to put it on	.	Forget	Optimize Vitamin D	Optimize Vitamin D	.	Optimize Vitamin D
National	40	0.5	0	1	White	30	16	5	7	65	112	18.6	0	0	None	3	3	3	3	3	2	2	2	Forget to put it on	Forget to put it on	.	Forget	Comfort level	Comfort level	.	Comfort Level
Regional	40	0.75	0.25	1	White	32	16	8	8	63	125	22.1	0	0	None	2	3	1	3	4	4	2	2	Forget to put it on	Forget to put it on	.	Forget	Fear of skin cancer	Fear of skin cancer	.	Fear of Skin Cancer
National	60	1	0.5	1	White	58	16	9	7	68	118	17.9	0	0	None	2	2	2	3	2	4	2	2	.	.	.		Getting melasma (dark spots) on my face.	Fear of skin aging	.	Fear of Skin Aging
Regional	40	0.75	0.75	1	White	31	16	8	8	64.5	135	22.8	0	0	None	3	3	3	3	4	3	3	3	Forget to put it on	Forget to put it on	.	Forget	Fear of skin aging	Fear of skin aging	.	Fear of Skin Aging
Regional	35	0.5	1	1	White	23	16	5	7	67	125	19.6	0	0	None	4	4	5	3	3	5	1	4	Want to get tan	Want to get tan	.	Want to get tan	Comfort level	Comfort level	.	Comfort Level
National	30	0.75	0.5	1	White	52	16	8	7	69	145	21.4	0	0	None	5	3	4	3	3	4	2	4	Forget to put it on	Forget to put it on	.	Forget	Mother	Mother	.	Other
National	50	0.75	0.5	1	White	26	16	5	8	66	120	19.4	0	0	None	3	4	2	4	4	3	2	2	Forget to put it on	Forget to put it on	.	Forget	Fear of skin aging	Fear of skin aging	.	Fear of Skin Aging
Recreational	23	1	0.5	1	White	39	16	4	7	67	179	28	0	0	None	3	3	2	3	3	2	2	2	Forget to put it on	Forget to put it on	.	Forget	Fear of skin aging	Fear of skin aging	.	Fear of Skin Aging
Recreational	38	0.25	0.5	1	White	40	16	3	8	67	125	19.6	0	0	None	1	3	1	3	2	2	4	2	.	.	.		Comfort level	Comfort level	.	Comfort Level
Recreational	30	0.5	0.75	1	White	44	16	3	8	63	120	21.3	0	0	None	1	2	4	3	2	2	3	1	.	.	.		Fear of skin cancer	Fear of skin cancer	.	Fear of Skin Cancer
Conference/State	30	0.5	0.75	1	Other	35	16	5	7	67	136	21.3	0	0	None	3	3	4	3	3	3	3	3	Forget to put it on	Forget to put it on	.	Forget	Much skin damage during childhood/youth in Texas	Avoid sunburn	.	Avoid Sunburn
International	65	0.75	0.75	1	White	25	16	8	6	68	123	18.7	0	0	None	3	4	5	3	3	3	4	4	Runs in my eyes/mouth	Uncomfortable	.	Uncomfortable	Comfort level	Comfort level	.	Comfort Level
Recreational	10	0.5	0.5	1	White	60	16	6	9	66	120	19.4	0	0	None	4	4	2	3	3	2	5	3	Want to get more Vitamin D	Want to get more Vitamin D	.	Want to get more Vitamin D	Fear of skin aging	Fear of skin aging	.	Fear of Skin Aging
Recreational	50	0.75	0.25	1	Latino	44	16	6	7	66	125	20.2	0	0	None	2	3	4	3	3	2	4	3	Forget to put it on	Forget to put it on	.	Forget	laziness	Lazy	.	Other
Recreational	45	0.75	0.5	1	White	22	14	8	6	63	120	21.3	0	0	None	1	2	3	3	3	3	3	1	.	.	.		Comfort level	Comfort level	.	Comfort Level
Regional	54	0.75	0.25	0	White	43	16	7	7	74	153	19.6	0	0	None	5	3	3	3	3	2	4	4	Forget to put it on	Forget to put it on	.	Forget	Comfort level	Comfort level	.	Comfort Level
Recreational	30	1	0.25	1	White	33	16	7	8	63	120	21.3	0	0	None	2	4	4	3	3	2	3	3	Forget to put it on	Forget to put it on	.	Forget	Fear of skin cancer	Fear of skin cancer	.	Fear of Skin Cancer
National	50	0.75	0.25	1	White	37	16	5	7	65	115	19.1	0	0	None	3	4	3	3	3	2	3	3	Runs in my eyes/mouth	Uncomfortable	.	Uncomfortable	Fear of skin cancer	Fear of skin cancer	.	Fear of Skin Cancer
Recreational	55	0.75	0	1	White	27	16	8	7	66	148	23.9	0	0	None	1	3	3	4	4	5	4	4	Want to get tan	Want to get tan	.	Want to get tan	Fear of skin cancer	Fear of skin cancer	.	Fear of Skin Cancer
Recreational	25	0.75	0.75	1	White	40	16	8	6	65	112	18.6	0	0	None	3	3	5	3	5	4	3	3	Runs in my eyes/mouth	Uncomfortable	.	Uncomfortable	Fear of skin cancer	Fear of skin cancer	.	Fear of Skin Cancer
Recreational	30	0.5	0.75	1	White	53	16	8	8	64	130	22.3	0	0	None	1	2	3	3	4	1	3	2	.	.	.		Also Vitamin D	Optimize Vitamin D	.	Optimize Vitamin D
Recreational	50	0.75	0	0	White	48	18	6	8	69	160	23.6	0	0	None	4	4	2	3	4	3	2	3	Hassle of application	Inconvenient	.	Inconvenient or Too Lazy	how many hours the run will be	Level of sun exposure	.	Other
Regional	50	0.75	0	1	White	28	18	8	7	63	125	22.1	0	0	None	2	2	1	3	1	3	3	2	Runs in my eyes/mouth	Uncomfortable	.	Uncomfortable	Fear of skin aging	Fear of skin aging	.	Fear of Skin Aging
Recreational	50	0.75	0.25	0	White	32	16	7	7	71	165	23	0	0	None	5	5	2	3	4	5	3	5	Forget to put it on	Forget to put it on	.	Forget	Fear of skin cancer	Fear of skin cancer	.	Fear of Skin Cancer
Recreational	60	0.75	0.25	1	White	46	16	8	8	64	109	18.7	0	1	Other Skin Cancer	2	3	3	3	3	1	2	3	lazy	Too lazy	.	Inconvenient or Too Lazy	Comfort level	Comfort level	.	Comfort Level
Recreational	33	0.75	0.5	1	White	45	16	6	7	66	144	23.2	0	1	Other Skin Cancer	1	3	3	3	2	3	2	1	Forget to put it on	Forget to put it on	.	Forget	Fear of skin cancer	Fear of skin cancer	.	Fear of Skin Cancer
Conference/State	50	0.25	0	0	White	38	16	4	7	68	148	22.5	0	0	None	4	5	1	3	3	3	3	3	Runs in my eyes/mouth	Uncomfortable	.	Uncomfortable	Fear of skin aging	Fear of skin aging	.	Fear of Skin Aging
International	50	0.75	0.5	1	White	37	18	7	8	68	119	18.1	0	0	None	1	1	3	3	3	2	2	1	.	.	.		Fear of skin cancer	Fear of skin cancer	.	Fear of Skin Cancer
Conference/State	40	0.5	0.5	1	White	37	14	6	7	65.5	110	18	0	0	None	3	3	3	3	3	3	3	3	Forget to put it on	Forget to put it on	.	Forget	Optimize Vitamin D	Optimize Vitamin D	.	Optimize Vitamin D
Recreational	60	0.75	0.5	1	White	31	16	5	8	65.5	131	21.5	0	0	None	2	3	2	3	4	1	2	2	Forget to put it on	Forget to put it on	.	Forget	Optimize Vitamin D	Optimize Vitamin D	.	Optimize Vitamin D
International	70	0.75	0.5	1	White	24	16	8	7	70	122	17.5	0	0	None	3	4	3	2	2	4	2	3	Forget to put it on	Forget to put it on	.	Forget	Comfort level	Comfort level	.	Comfort Level
Regional	30	0.75	0.75	1	White	40	16	7	7	64	125	21.5	0	0	None	2	4	3	3	2	3	2	4	Runs in my eyes/mouth	Uncomfortable	.	Uncomfortable	fear of burning	Avoid sunburn	.	Avoid Sunburn
National	45	0.5	0.25	0	White	62	14	9	8	72	156	21.2	0	0	None	4	3	1	3	2	4	2	2	Forget to put it on	Forget to put it on	.	Forget	Fear of skin aging	Fear of skin aging	.	Fear of Skin Aging
Recreational	40	0.75	0.25	1	Asian or Pacific Islander	49	16	9	8	65	113	18.8	0	0	None	1	2	3	3	3	1	2	2	.	.	.		Keeps muscles relaxed and body warm	.	.
National	35	0.75	0.5	1	White	32	16	7	7	69.5	152	22.1	0	0	None	4	4	4	3	3	3	2	4	Runs in my eyes/mouth	Uncomfortable	.	Uncomfortable	Comfort level	Comfort level	.	Comfort Level
Recreational	45	0.5	0.5	1	White	43	16	6	9	63	113	20	0	0	None	4	4	4	3	4	2	4	4	It's just too much hassle	Inconvenient	.	Inconvenient or Too Lazy	Maintaining my tan	Maintiaining my tan	.	Maintaining My Tan
Recreational	22	0.75	0.25	1	White	56	16	3	8	68	154	23.4	0	0	None	2	5	3	4	3	5	2	4	Forget to put it on	Forget to put it on	.	Forget	Comfort level	Comfort level	.	Comfort Level
National	40	0.75	0.5	1	White	68	16	3	8	66	116	18.7	0	0	None	4	5	3	2	3	3	2	3	Forget to put it on	Forget to put it on	.	Forget	Don't think abuot it much	Negligence/Don?t think about	.	Other
Recreational	25	0.5	0.5	1	White	40	16	8	7	68	135	20.5	0	0	None	1	1	5	3	2	5	3	1	.	.	.		Optimize Vitamin D	Optimize Vitamin D	.	Optimize Vitamin D
International	80	0.5	0.25	1	White	29	16	7	8	64	120	20.6	0	0	None	3	3	3	3	3	2	3	3	Runs in my eyes/mouth	Uncomfortable	.	Uncomfortable	Comfort level	Comfort level	.	Comfort Level
National	15	0.5	0.25	1	White	39	16	8	6	62	116	21.2	0	0	None	1	3	2	3	3	1	3	1	Want to get tan	Want to get tan	.	Want to get tan	Comfort level	Comfort level	.	Comfort Level
National	25	0.5	0.5	1	White	50	16	4	9	68	135	20.5	0	0	None	2	4	3	3	3	1	4	1	.	.	.		Maintaining my tan	Maintiaining my tan	.	Maintaining My Tan
Conference/State	65	1	0.5	1	White	33	16	6	7	68	140	21.3	0	0	None	4	4	3	3	3	4	4	3	Forget to put it on	Forget to put it on	.	Forget	Optimize Vitamin D	Optimize Vitamin D	.	Optimize Vitamin D
Conference/State	25	0.75	0.25	0	White	48	16	9	6	70	150	21.5	0	0	None	1	3	2	4	4	2	2	2	.	.	.		Comfort level	Comfort level	.	Comfort Level
Regional	35	0.75	0.25	1	White	47	16	4	7	64	120	20.6	0	0	None	4	4	4	4	4	2	4	4	Forget to put it on	Forget to put it on	.	Forget	I just tan and don't burn easily	Don't think I need	.	Other
Recreational	45	0.75	0.75	1	White	34	16	5	7	64	125	21.5	0	0	None	3	3	3	2	2	2	4	2	.	.	.		Fear of skin cancer	Fear of skin cancer	.	Fear of Skin Cancer
Regional	30	0.5	0.25	1	White	24	16	8	8	63	107	19	0	0	None	1	5	3	3	3	5	4	3	Forget to put it on	Forget to put it on	.	Forget	Comfort level	Comfort level	.	Comfort Level
National	45	0.25	0.5	1	White	29	16	7	8	64	110	18.9	0	0	None	1	4	3	2	3	2	2	2	Forget to put it on	Forget to put it on	.	Forget	Fear of skin cancer	Fear of skin cancer	.	Fear of Skin Cancer
Regional	16	0.25	0.25	1	White	27	16	7	8	67	138	21.6	0	0	None	3	5	5	4	4	5	3	3	Forget to put it on	Forget to put it on	.	Forget	Fear of skin cancer	Fear of skin cancer	.	Fear of Skin Cancer
National	30	0.75	0.5	1	White	49	16	7	8	68	145	22	0	0	None	1	1	3	2	3	3	2	2	Forget to put it on	Forget to put it on	.	Forget	Fear of skin aging	Fear of skin aging	.	Fear of Skin Aging
Regional	40	0.75	0.5	1	White	33	16	8	6	65	135	22.5	0	0	None	2	4	3	2	3	4	2	2	I run in the early morning before it is light most of the time.	Avoid mid-day sun	.	Avoid Mid-Day Sun	Fear of skin aging	Fear of skin aging	.	Fear of Skin Aging
International	65	0.75	0.25	1	White	31	16	6	7	66	125	20.2	0	0	None	1	4	3	3	3	3	2	1	.	.	.		Fear of skin cancer	Fear of skin cancer	.	Fear of Skin Cancer
National	45	0.5	0.25	1	White	30	16	7	8	66	110	17.8	0	0	None	3	3	1	3	3	1	2	2	Forget to put it on	Forget to put it on	.	Forget	Comfort level	Comfort level	.	Comfort Level
National	35	0.75	0.25	1	White	31	16	6	7	67	125	19.6	0	0	None	2	4	5	4	3	4	3	3	Forget to put it on	Forget to put it on	.	Forget	Fear of skin cancer	Fear of skin cancer	.	Fear of Skin Cancer
Recreational	20	0.75	0.5	1	White	54	16	5	8	62.5	133	23.9	0	0	None	3	4	2	2	3	2	3	3	Runs in my eyes/mouth	Uncomfortable	.	Uncomfortable	Fear of skin cancer	Fear of skin cancer	.	Fear of Skin Cancer
National	35	0.25	0	1	White	24	16	9	6	65	125	20.8	0	0	None	4	4	5	3	4	5	3	3	Want to get tan	Want to get tan	.	Want to get tan	Comfort level	Comfort level	.	Comfort Level
National	20	0.75	0.25	1	Other	26	16	8	8	67	110	17.2	0	0	None	4	4	3	4	3	3	2	3	Runs in my eyes/mouth	Uncomfortable	.	Uncomfortable	Fear of skin cancer	Fear of skin cancer	.	Fear of Skin Cancer
National	70	0.75	0.5	1	White	44	16	8	8	66	112	18.1	0	0	None	2	3	5	3	3	4	2	4	It's never sunny in San Francisco.	Avoid mid-day sun	.	Avoid Mid-Day Sun	I'm not too concerned. I run but dont sit around tanning so I feel I am ok.	Don't think I need	.	Other
International	80	0.5	0.75	1	White	39	16	9	8	64	103	17.7	0	0	None	1	3	4	3	3	3	2	3	Forget to put it on	Forget to put it on	.	Forget	Fear of skin aging	Fear of skin aging	.	Fear of Skin Aging
Regional	35	0.75	0.25	1	White	47	16	7	7	66.5	120	19.1	0	0	None	4	4	3	3	3	3	2	4	Don't think it prevents skin cancer	Don't need/low risk	.	Don't Need or Low Risk	Fear of skin cancer	Fear of skin cancer	.	Fear of Skin Cancer
Regional	45	0.75	0.5	1	White	29	16	6	7	64	.	.	0	0	None	2	4	5	3	3	3	4	3	Pain in the butt to put it all over my legs -- not worried about their sun exposure	Inconvenient	.	Inconvenient or Too Lazy	Comfort level	Comfort level	.	Comfort Level
Regional	45	0.5	0.25	1	White	22	16	6	7	64	109	18.7	0	0	None	3	5	5	3	3	5	3	3	Want to get more Vitamin D	Want to get more Vitamin D	.	Want to get more Vitamin D	negligence	Negligence/Don?t think about	.	Other
National	60	0.25	0.25	0	White	40	16	4	7	72	154	20.9	0	0	None	4	4	3	3	3	2	3	3	Want to get tan	Want to get tan	.	Want to get tan	nothing	.	.
Regional	40	0.5	0.5	1	White	22	16	6	9	66	118	19	0	0	None	2	2	5	5	2	3	3	2	Forget to put it on	Forget to put it on	.	Forget	Comfort level	Comfort level	.	Comfort Level
National	40	0.25	0.75	1	White	52	16	4	7	66	127	20.5	0	0	None	2	3	4	2	3	3	4	3	too early or late in day	Avoid mid-day sun	.	Avoid Mid-Day Sun	Fear of skin cancer	Fear of skin cancer	.	Fear of Skin Cancer
Regional	60	1	1	1	White	30	16	10	7	68	125	19	0	0	None	4	4	3	3	3	2	2	3	Forget to put it on	Forget to put it on	.	Forget	This is a silly question	.	.
Regional	25	0.75	0.25	1	Asian or Pacific Islander	37	16	8	7	69	135	19.9	0	0	None	3	3	2	3	4	2	2	3	Forget to put it on	Forget to put it on	.	Forget	Fear of skin cancer	Fear of skin cancer	.	Fear of Skin Cancer
National	50	0.75	0.25	1	White	41	16	4	8	65	125	20.8	0	0	None	2	2	4	2	3	2	2	2	Forget to put it on	Forget to put it on	.	Forget	Fear of skin cancer	Fear of skin cancer	.	Fear of Skin Cancer
International	45	0.75	0.25	1	White	35	16	7	7	66	120	19.4	0	0	None	4	4	4	3	3	5	2	4	Forget to put it on	Forget to put it on	.	Forget	Comfort level	Comfort level	.	Comfort Level
National	48	0.5	0.25	0	White	58	16	4	8	67	130	20.4	0	0	None	4	5	3	4	5	1	4	3	Forget to put it on	Forget to put it on	.	Forget	Fear of skin cancer	Fear of skin cancer	.	Fear of Skin Cancer
Recreational	25	1	0.25	1	White	68	16	3	8	68.5	170	25.5	1	1	Melanoma & Other Skin Cancer	3	3	4	3	2	3	1	3	Forget to put it on	Forget to put it on	.	Forget	Fear of skin cancer	Fear of skin cancer	.	Fear of Skin Cancer
National	35	0.25	0.5	1	White	63	16	5	8	65	119	19.8	0	0	None	1	2	1	3	3	1	2	2	Forget to put it on	Forget to put it on	.	Forget	Optimize Vitamin D	Optimize Vitamin D	.	Optimize Vitamin D
Regional	40	0.75	0.25	1	White	27	16	4	7	63	122	21.6	0	0	None	3	3	4	4	4	4	4	4	Forget to put it on	Forget to put it on	.	Forget	Fear of skin cancer	Fear of skin cancer	.	Fear of Skin Cancer
Recreational	48	1	0.25	1	White	32	16	7	7	64	133	22.8	0	0	None	4	4	4	3	4	2	2	4	Forget to put it on	Forget to put it on	.	Forget	Comfort level	Comfort level	.	Comfort Level
International	55	1	1	1	White	29	16	8	7	66	117	18.9	0	0	None	1	4	3	3	3	3	3	3	.	.	.		Fear of skin aging	Fear of skin aging	.	Fear of Skin Aging
Recreational	40	0.75	0.5	1	White	34	16	7	8	.	115	.	0	0	None	2	3	4	3	3	2	3	3	I don't think I'm over-exposed to UV	Don't need/low risk	.	Don't Need or Low Risk	Fear of skin cancer	Fear of skin cancer	.	Fear of Skin Cancer
International	75	0.75	0.25	1	White	42	16	8	7	65	125	20.8	0	0	None	1	2	3	4	3	1	2	3	Forget to put it on	Forget to put it on	.	Forget	to get my daily runs in	Convenience	.	Other
Recreational	21	0.75	0.25	1	White	63	16	7	7	62	116	21.2	0	0	None	4	4	4	3	4	1	2	4	Want to get more Vitamin D	Want to get more Vitamin D	.	Want to get more Vitamin D	Comfort level	Comfort level	.	Comfort Level
Regional	52	0.75	0.5	1	White	25	16	8	6	63	122	21.6	0	0	None	2	3	2	3	3	5	2	3	Runs in my eyes/mouth	Uncomfortable	.	Uncomfortable	Comfort level	Comfort level	.	Comfort Level
Regional	18	0	0.75	1	White	43	16	9	6	68	129	19.6	0	0	None	3	4	2	3	3	3	2	2	Forget to put it on	Forget to put it on	.	Forget	Fear of skin cancer	Fear of skin cancer	.	Fear of Skin Cancer
National	30	0.5	0.5	1	Asian or Pacific Islander	60	16	7	8	64	130	22.3	0	0	None	1	4	1	2	3	3	2	2	.	.	.		Fear of skin cancer	Fear of skin cancer	.	Fear of Skin Cancer
Recreational	0	0	0	1	White	43	16	5	5	64	116	19.9	0	0	None	4	4	4	3	3	2	3	4	Forget to put it on	Forget to put it on	.	Forget	Comfort level	Comfort level	.	Comfort Level
Recreational	80	0.75	0.25	0	White	41	16	4	8	72	162	22	0	0	None	2	2	1	3	3	2	3	2	Forget to put it on	Forget to put it on	.	Forget	Comfort level	Comfort level	.	Comfort Level
Recreational	27	0.75	0.5	1	White	29	16	7	7	67	123	19.3	0	0	None	2	3	3	3	3	3	3	3	Forget to put it on	Forget to put it on	.	Forget	Comfort level	Comfort level	.	Comfort Level
Recreational	40	0.75	0.5	0	Latino	35	16	4	8	70	175	25.1	0	0	None	2	3	4	4	4	3	3	3	Forget to put it on	Forget to put it on	.	Forget	Comfort level	Comfort level	.	Comfort Level
Recreational	20	0.75	0.25	1	White	32	16	7	7	64	140	24	0	0	None	3	3	1	2	3	5	3	2	Runs in my eyes/mouth	Uncomfortable	.	Uncomfortable	Comfort level	Comfort level	.	Comfort Level
Recreational	30	0.75	0.5	1	White	47	16	3	8	61	134	25.3	0	0	None	4	4	3	3	4	3	3	4	Forget to put it on	Forget to put it on	.	Forget	Comfort level	Comfort level	.	Comfort Level
Recreational	22	1	0.25	0	White	50	16	7	7	69	157	23.2	0	0	None	4	4	5	4	3	3	4	4	Want to get tan	Want to get tan	.	Want to get tan	Fear of skin cancer	Fear of skin cancer	.	Fear of Skin Cancer
Recreational	20	0.75	0.25	1	Other	23	16	7	8	69	155	22.9	0	0	None	2	3	3	3	4	3	2	2	Makes me sweat too much	Uncomfortable	.	Uncomfortable	dont really care	Negligence/Don?t think about	.	Other
Regional	60	0.75	0.5	1	White	25	16	5	7	63	105	18.6	0	0	None	2	4	3	3	3	3	2	2	.	.	.		lack of thought	Negligence/Don?t think about	.	Other
Recreational	45	0.75	0.75	0	White	35	16	5	8	75	181	22.6	0	0	None	4	4	2	3	3	2	2	4	.	.	.		Comfort level	Comfort level	.	Comfort Level
International	30	0.75	0.25	1	Other	58	16	8	6	60	103	20.1	0	0	None	5	5	5	3	3	3	2	3	do not need it. Skin dark	Don't need/low risk	.	Don't Need or Low Risk	Comfort level	Comfort level	.	Comfort Level
Recreational	20	1	0.25	1	White	32	18	9	7	60	130	25.4	0	0	None	4	4	5	3	3	5	5	5	Forget to put it on	Forget to put it on	.	Forget	Comfort level	Comfort level	.	Comfort Level
Recreational	50	0.75	0.25	1	White	48	16	9	6	63	108	19.1	0	1	Other Skin Cancer	1	1	2	3	1	2	2	1	.	.	.		Fear of skin cancer	Fear of skin cancer	.	Fear of Skin Cancer
Recreational	34	0.75	0.5	1	White	36	16	7	8	65	135	22.5	0	0	None	3	2	1	3	3	5	2	4	.	.	.		Fear of skin cancer	Fear of skin cancer	.	Fear of Skin Cancer
Recreational	16	0.75	0.5	1	White	26	16	4	8	68	169.4	25.8	0	0	None	4	4	3	3	4	5	2	3	Makes me sweat too much	Uncomfortable	.	Uncomfortable	don't burn	Don't think I need	.	Other
Recreational	20	0.75	0	0	Asian or Pacific Islander	40	16	3	7	69	145	21.4	0	0	None	4	4	5	3	3	3	2	3	Runs in my eyes/mouth	Uncomfortable	.	Uncomfortable	hyperpigmentation/melasma on face	Fear of skin aging	.	Fear of Skin Aging
Recreational	20	0.75	0.75	1	White	54	14	3	6	62.5	121	21.8	0	0	None	4	4	5	3	5	2	4	3	Want to get tan	Want to get tan	.	Want to get tan	Fear of skin aging	Fear of skin aging	.	Fear of Skin Aging
Regional	25	0.75	0.5	0	White	24	14	5	8	69	145	21.4	0	0	None	4	4	5	3	4	3	3	3	Forget to put it on	Forget to put it on	.	Forget	Comfort level	Comfort level	.	Comfort Level
International	65	0.25	0.5	0	White	32	16	8	8	74	155	19.9	0	0	None	3	4	3	3	3	4	2	3	usually run early/late in the day	Avoid mid-day sun	.	Avoid Mid-Day Sun	Fear of skin cancer	Fear of skin cancer	.	Fear of Skin Cancer
National	70	0.75	0.25	0	White	37	16	6	9	70	155	22.2	0	0	None	3	3	2	3	3	3	2	2	.	.	.		Fear of skin aging	Fear of skin aging	.	Fear of Skin Aging
Recreational	15	1	0.75	1	Other	40	18	7	7	55.5	150	34.2	0	0	None	4	4	3	3	3	2	5	4	I have dark skin and the sun in San Francisco is rarely bright enough in the early morning for me to be concerned	Avoid mid-day sun	Don't need/low risk	Avoid Mid-Day Sun	Fear of skin aging	Fear of skin aging	.	Fear of Skin Aging
National	25	0.25	0	0	White	63	16	1	8	71	140	19.5	0	0	None	3	5	3	3	3	4	3	5	run in early morning, little sun	Avoid mid-day sun	.	Avoid Mid-Day Sun	Only wear it when expecting high exposure	Level of sun exposure	.	Other
Recreational	30	0.5	0.25	0	White	58	14	9	8	67	154	24.1	0	0	None	2	2	5	3	4	3	2	2	don't use it on legs because they don't seem to burn/color	.	.		Comfort level	Comfort level	.	Comfort Level
National	40	0.25	0.25	1	White	44	16	5	6	63	113	20	0	0	None	2	3	3	4	3	2	2	3	Forget to put it on	Forget to put it on	.	Forget	Comfort level	Comfort level	.	Comfort Level
Recreational	20	0.75	0.25	1	White	31	16	7	7	61	113	21.3	0	0	None	3	4	5	4	4	3	3	3	Forget to put it on	Forget to put it on	.	Forget	Comfort level	Comfort level	.	Comfort Level
National	35	0.5	0.25	0	White	65	16	4	8	64	118	20.3	0	0	None	4	4	1	5	5	1	1	5	I have no good reason. I just don't.	.	.		Fear of skin cancer	Fear of skin cancer	.	Fear of Skin Cancer
National	30	0.25	0.5	1	White	32	16	7	7	60	100	19.5	0	0	None	4	4	4	3	4	5	2	4	Runs in my eyes/mouth	Uncomfortable	.	Uncomfortable	Fear of skin cancer	Fear of skin cancer	.	Fear of Skin Cancer
National	60	0.5	0.5	1	White	46	16	8	5	60	90	17.6	0	0	None	4	4	5	3	3	2	4	4	Want to get more Vitamin D	Want to get more Vitamin D	.	Want to get more Vitamin D	Fear of skin cancer	Fear of skin cancer	.	Fear of Skin Cancer
Recreational	20	0.5	0.25	0	White	59	12	7	7	68	163	24.8	0	0	None	5	5	1	3	4	1	2	5	just dont	.	.		Fear of skin cancer	Fear of skin cancer	.	Fear of Skin Cancer
Recreational	50	0.75	0.25	1	Asian or Pacific Islander	40	16	5	7	65	131	21.8	0	0	None	2	2	3	3	4	4	3	2	.	.	.		Fear of skin aging	Fear of skin aging	.	Fear of Skin Aging
National	40	0.5	0.25	1	White	43	16	8	7	68	138	21	0	0	None	3	3	3	3	4	1	3	3	Forget to put it on	Forget to put it on	.	Forget	Comfort level	Comfort level	.	Comfort Level
Recreational	100	1	0.25	0	White	25	16	5	7	71	144	20.1	0	0	None	3	3	3	3	3	1	2	3	takes to much time	Inconvenient	.	Inconvenient or Too Lazy	Comfort level	Comfort level	.	Comfort Level
Regional	45	0.25	0.5	1	White	52	16	6	7	69	135	19.9	1	0	Melanoma	1	1	2	3	3	5	2	1	.	.	.		Comfort level	Comfort level	.	Comfort Level
National	60	0.5	0.25	0	White	.	16	7	7	70	155	22.2	0	0	None	3	3	3	3	3	3	3	3	Uncomfortable; exposure is not for extended periods	Uncomfortable	.	Uncomfortable	Comfort level	Comfort level	.	Comfort Level
Regional	34	0.5	0.25	1	White	40	16	7	7	65	124	20.6	0	0	None	3	3	2	3	3	1	2	3	i run early in the day, or after 6pm	Avoid mid-day sun	.	Avoid Mid-Day Sun	Fear of skin aging	Fear of skin aging	.	Fear of Skin Aging
Recreational	50	0.5	0.75	1	White	25	16	3	7	58	82	17.1	0	0	None	3	3	4	3	3	3	2	3	Forget to put it on	Forget to put it on	.	Forget	Maintaining my tan	Maintiaining my tan	.	Maintaining My Tan
Recreational	40	0.75	0.25	0	White	40	18	7	8	69	155	22.9	0	1	Other Skin Cancer	3	3	3	2	3	2	2	3	Forget to put it on	Forget to put it on	.	Forget	Fear of skin cancer	Fear of skin cancer	.	Fear of Skin Cancer
Recreational	65	0.5	0.25	0	White	43	16	6	6	75	185	23.1	1	0	Melanoma	3	3	2	3	3	3	3	2	eye irritation and forget	Forget to put it on	Uncomfortable	Forget	Fear of skin aging	Fear of skin aging	.	Fear of Skin Aging
Recreational	40	1	0.25	0	White	53	16	7	7	72	165	22.4	0	0	None	5	5	1	3	3	1	2	3	.	.	.		Fear of skin cancer	Fear of skin cancer	.	Fear of Skin Cancer
National	50	0.5	0.25	0	White	32	16	8	7	67	138	21.6	0	0	None	3	5	4	3	4	4	2	4	Forget to put it on	Forget to put it on	.	Forget	Comfort level	Comfort level	.	Comfort Level
Regional	40	0.75	0.25	1	White	35	16	6	9	70	160	23	0	0	None	3	3	1	3	3	1	4	3	Runs in my eyes/mouth	Uncomfortable	.	Uncomfortable	Fear of skin cancer	Fear of skin cancer	.	Fear of Skin Cancer
Recreational	20	0.75	0.25	0	White	56	16	9	9	71	170	23.7	0	0	None	4	4	2	3	3	2	3	3	Forget to put it on	Forget to put it on	.	Forget	Comfort level	Comfort level	.	Comfort Level
Regional	40	0.75	0.25	0	White	46	16	5	6	68	143	21.7	0	0	None	5	5	5	3	2	5	2	5	never thought about it	Don't think about it	.	Other	Fear of skin cancer	Fear of skin cancer	.	Fear of Skin Cancer
National	55	0.75	0	1	White	25	16	8	8	66.5	110	17.5	0	0	None	4	4	4	4	4	4	3	5	Forget to put it on	Forget to put it on	.	Forget	Comfort level	Comfort level	.	Comfort Level
Recreational	35	1	0.5	1	White	59	16	2	7	68	112	17	0	0	None	3	4	3	3	3	3	3	3	Just don't	.	.		Fear of skin cancer	Fear of skin cancer	.	Fear of Skin Cancer
Regional	50	0.5	0.5	0	White	51	16	7	6	70	150	21.5	0	0	None	3	4	4	3	3	3	2	3	running prior/after daytime	Avoid mid-day sun	.	Avoid Mid-Day Sun	Comfort level	Comfort level	.	Comfort Level
Recreational	20	0.5	0.5	1	White	38	16	7	6	67	125	19.6	0	0	None	2	3	3	3	3	1	3	2	don't use if short run mainly in shade	Avoid mid-day sun	.	Avoid Mid-Day Sun	Fear of skin aging	Fear of skin aging	.	Fear of Skin Aging
Conference/State	25	0.75	0.25	0	White	44	16	8	6	72	160	21.7	0	0	None	2	2	3	2	3	2	2	2	I run early in morning prior to 8 am	Avoid mid-day sun	.	Avoid Mid-Day Sun	Comfort level	Comfort level	.	Comfort Level
Recreational	50	0.75	0.75	0	White	53	14	6	7	70	165	23.7	0	0	None	5	5	2	4	4	1	5	5	Want to get tan	Want to get tan	.	Want to get tan	Fear of skin cancer	Fear of skin cancer	.	Fear of Skin Cancer
National	45	0.75	0.5	0	White	40	16	7	7	74	160	20.5	0	0	None	5	5	5	3	3	5	5	5	Forget to put it on	Forget to put it on	.	Forget	Fear of skin cancer	Fear of skin cancer	.	Fear of Skin Cancer
International	30	0.75	0.25	0	White	45	16	8	6	69	162	23.9	0	0	None	4	5	4	3	5	4	3	4	Want to get tan	Want to get tan	.	Want to get tan	seldom run in the middle of the day.	Level of sun exposure	.	Other
Recreational	30	1	0.25	0	White	58	18	9	7	70	165	23.7	0	0	None	2	2	5	2	4	3	2	1	.	.	.		Fear of skin cancer	Fear of skin cancer	.	Fear of Skin Cancer
Recreational	50	0	1	0	Asian or Pacific Islander	42	16	7	8	68	142	21.6	0	0	None	4	4	1	3	3	5	5	3	Forget to put it on	Forget to put it on	.	Forget	Comfort level	Comfort level	.	Comfort Level
Regional	38	0.75	0.25	1	White	30	16	8	7	64	115	19.7	0	0	None	3	3	1	3	3	4	2	2	.	.	.		Fear of skin cancer	Fear of skin cancer	.	Fear of Skin Cancer
Recreational	65	0.25	0.5	0	White	41	16	8	6	71	165	23	0	0	None	4	4	1	3	3	3	4	4	Runs in my eyes/mouth	Uncomfortable	.	Uncomfortable	Optimize Vitamin D	Optimize Vitamin D	.	Optimize Vitamin D
Regional	20	0.5	0.25	1	White	47	16	2	8	66	130	21	0	0	None	2	2	4	3	3	2	3	2	Forget to put it on	Forget to put it on	.	Forget	Fear of skin cancer	Fear of skin cancer	.	Fear of Skin Cancer
Recreational	45	0.5	0.5	0	White	39	14	5	7	70	152	21.8	0	0	None	3	4	4	4	4	3	2	3	rushing to leave for a run	Inconvenient	.	Inconvenient or Too Lazy	my running schedule/convenience	Convenience	.	Other
Recreational	45	0.75	1	0	White	54	16	7	7	72	170	23.1	0	0	None	4	4	1	3	4	2	2	1	Forget to put it on	Forget to put it on	.	Forget	Comfort level	Comfort level	.	Comfort Level
Recreational	20	0.75	0.25	0	White	33	16	6	6	75	230	28.7	0	0	None	2	2	2	3	3	2	3	2	Forget to put it on	Forget to put it on	.	Forget	Fear of skin cancer	Fear of skin cancer	.	Fear of Skin Cancer
Regional	40	0.75	0.25	0	White	26	16	5	6	71	150	20.9	0	0	None	4	3	4	3	4	3	4	4	Forget to put it on	Forget to put it on	.	Forget	Comfort level	Comfort level	.	Comfort Level
Recreational	55	0.25	0.25	0	White	54	16	7	7	68	145	22	0	0	None	4	4	4	3	4	2	5	4	Forget to put it on	Forget to put it on	.	Forget	Fear of skin cancer	Fear of skin cancer	.	Fear of Skin Cancer
Regional	70	0.75	0.25	0	White	24	16	4	8	73	155	20.4	0	0	None	3	4	4	3	4	4	3	3	Forget to put it on	Forget to put it on	.	Forget	Fear of skin cancer	Fear of skin cancer	.	Fear of Skin Cancer
Recreational	20	1	0	1	Asian or Pacific Islander	18	14	8	8	66	132	21.3	0	0	None	2	4	5	3	3	2	3	3	Forget to put it on	Forget to put it on	.	Forget	Fear of skin cancer	Fear of skin cancer	.	Fear of Skin Cancer
Recreational	50	0.25	0.75	1	White	47	14	6	7	67.5	135	20.8	0	0	None	2	3	2	4	4	3	3	3	Forget to put it on	Forget to put it on	.	Forget	Fear of skin aging	Fear of skin aging	.	Fear of Skin Aging
Recreational	32	1	0.25	1	White	66	16	8	6	63	130	23	0	0	None	3	3	4	3	4	2	3	3	Treatment for psoriasis is exposure of skin to sun	Treat psoriasis	.	Other	Fear of skin cancer	Fear of skin cancer	.	Fear of Skin Cancer
Recreational	70	0.25	0.75	1	White	37	14	3	7	60	112	21.9	0	0	None	5	5	3	2	4	3	3	5	try to avoid all chemicals both in and on my body	Avoid chemicals	.	Other	Optimize Vitamin D	Optimize Vitamin D	.	Optimize Vitamin D
Recreational	55	0.5	0.5	0	Asian or Pacific Islander	51	16	6	6	66	137	22.1	0	0	None	5	5	4	3	3	3	5	5	No race or family history of skin cancer	Don't need/low risk	.	Don't Need or Low Risk	Fear of skin cancer	Fear of skin cancer	.	Fear of Skin Cancer
National	20	0.25	0	0	White	62	14	1	6	66	150	24.2	0	0	None	2	3	3	4	3	2	3	3	.	.	.		Fear of skin aging	Fear of skin aging	.	Fear of Skin Aging
Recreational	45	0.75	0.25	1	White	57	16	7	8	65	135	22.5	0	0	None	4	4	3	3	4	3	2	3	Want to get more Vitamin D	Want to get more Vitamin D	.	Want to get more Vitamin D	Fear of skin cancer	Fear of skin cancer	.	Fear of Skin Cancer
Recreational	24	0.5	0.25	0	White	41	16	5	8	70	142	20.4	0	0	None	3	2	1	3	3	3	2	2	Runs in my eyes/mouth	Uncomfortable	.	Uncomfortable	Comfort level	Comfort level	.	Comfort Level
Recreational	37	0.25	0.75	0	White	52	14	7	8	73	185	24.4	0	0	None	5	5	4	3	4	2	4	5	Forget to put it on	Forget to put it on	.	Forget	Comfort level	Comfort level	.	Comfort Level
Recreational	35	1	0.25	1	Asian or Pacific Islander	49	16	10	8	64	113	19.4	0	0	None	1	1	2	3	3	1	2	1	.	.	.		Fear of skin aging	Fear of skin aging	.	Fear of Skin Aging
Regional	75	0.25	0.5	0	White	29	16	6	8	70	160	23	0	0	None	3	3	3	3	4	4	3	3	Runs in my eyes/mouth	Uncomfortable	.	Uncomfortable	Fear of skin cancer	Fear of skin cancer	.	Fear of Skin Cancer
Recreational	30	0.75	0.25	0	White	57	14	3	8	69	190	28.1	0	0	None	5	5	2	4	4	5	4	4	Want to get more Vitamin D	Want to get more Vitamin D	.	Want to get more Vitamin D	Comfort level	Comfort level	.	Comfort Level
Recreational	55	0.25	0.25	0	White	48	16	2	8	69	151	22.3	0	0	None	2	5	2	3	3	2	4	1	.	.	.		golf during daylight and gardening during daylight	Level of sun exposure	.	Other
Regional	75	0.75	0.25	1	White	40	16	3	8	67	119	18.6	0	0	None	2	2	3	3	3	1	2	2	Forget to put it on	Forget to put it on	.	Forget	Fear of skin cancer	Fear of skin cancer	.	Fear of Skin Cancer
Recreational	40	0.75	0.75	0	White	46	16	6	7	74	200	25.7	0	0	None	4	2	1	2	3	2	2	2	Forget to put it on	Forget to put it on	.	Forget	Comfort level	Comfort level	.	Comfort Level
Recreational	55	0.5	1	0	Asian or Pacific Islander	21	16	3	8	64	125	21.5	0	0	None	5	5	5	3	3	3	5	4	Want to get more Vitamin D	Want to get more Vitamin D	.	Want to get more Vitamin D	Fear of skin aging	Fear of skin aging	.	Fear of Skin Aging
Recreational	60	0.25	0.75	0	Asian or Pacific Islander	43	16	8	7	66	120	19.4	0	0	None	4	3	2	3	3	2	3	2	too lazy. i often run hours at a time and it tends to sweat off. i do wear a hat and sleeves. my legs are hairy and very dark so feel my legs are at lower risk.	Wear protective clothing	Don't need/low risk	Other	Fear of skin aging	Fear of skin aging	.	Fear of Skin Aging
Regional	65	0.75	0.25	1	White	30	16	7	7	64	120	20.6	0	0	None	3	3	3	3	4	2	3	3	Runs in my eyes/mouth	Uncomfortable	.	Uncomfortable	Fear of skin aging	Fear of skin aging	.	Fear of Skin Aging
Recreational	30	0.25	0.25	0	White	58	16	6	8	68	140	21.3	0	0	None	2	3	1	3	3	2	2	2	sometimes lazy	Too lazy	.	Inconvenient or Too Lazy	Fear of skin aging	Fear of skin aging	.	Fear of Skin Aging
Regional	55	0.75	0.5	0	Asian or Pacific Islander	22	16	8	7	69	145	21.4	0	0	None	5	5	5	3	3	5	3	4	Not part of my daily routine. I don't even think of it most of the time.	Don't think about it	.	Other	Comfort level	Comfort level	.	Comfort Level
Recreational	40	0.75	0.25	1	White	40	16	4	7	68	149	22.7	0	0	None	2	2	3	4	3	3	3	2	.	.	.		Comfort level	Comfort level	.	Comfort Level
Regional	30	0	0.5	1	White	50	16	7	7	62	125	22.9	0	0	None	2	4	2	4	3	1	2	2	lazy	Too lazy	.	Inconvenient or Too Lazy	Comfort level	Comfort level	.	Comfort Level
Regional	40	1	0.25	0	White	38	16	6	8	66	140	22.6	0	0	None	5	5	1	3	3	1	2	5	Runs in my eyes/mouth	Uncomfortable	.	Uncomfortable	Comfort level	Comfort level	.	Comfort Level
National	30	0.25	0.75	1	White	26	16	7	6	62	126	23	0	0	None	2	3	3	3	2	4	2	2	Forget to put it on	Forget to put it on	.	Forget	Comfort level	Comfort level	.	Comfort Level
Regional	40	0.75	0.25	1	White	43	16	3	8	64	105	18	0	0	None	1	2	2	4	4	2	3	2	.	.	.		I'm not afraid of the sun, and I also don't like putting chemicals on my skin too often.	Don't think I need	Avoid chemicals	Other
Regional	65	0.75	0.5	0	White	24	16	2	9	67	135	21.1	0	0	None	5	5	5	3	3	5	3	5	Cost	Cost	.	Other	Fear of skin cancer	Fear of skin cancer	.	Fear of Skin Cancer
Recreational	40	0.5	0.5	0	White	49	16	3	7	76	205	25	0	0	None	4	4	3	3	4	3	4	4	don't burn	Don't need/low risk	.	Don't Need or Low Risk	Fear of skin cancer	Fear of skin cancer	.	Fear of Skin Cancer
Recreational	30	0.25	0.75	0	White	38	16	7	8	72	185	25.1	0	0	None	3	3	2	3	4	2	3	3	Forget to put it on	Forget to put it on	.	Forget	Fear of skin cancer	Fear of skin cancer	.	Fear of Skin Cancer
Recreational	25	0.75	0	0	White	35	16	5	7	75	198	24.7	0	0	None	5	5	4	3	4	1	4	4	toxic chemicals, also limits vitamin d exposure (elite runner Deena Kastor's example comes to mind)	Avoid chemicals	Want to get more Vitamin D	Other	Comfort level	Comfort level	.	Comfort Level
Recreational	30	0.5	0.5	0	Asian or Pacific Islander	42	16	6	7	69	170	25.1	0	0	None	5	3	3	5	3	5	4	3	Not too worried about sun exposure unless it's really sunny	Avoid mid-day sun	.	Avoid Mid-Day Sun	Comfort level	Comfort level	.	Comfort Level
National	65	0.25	0.5	0	White	18	12	1	8	68	134	20.4	0	0	None	4	4	5	3	4	5	2	3	Runs in my eyes/mouth	Uncomfortable	.	Uncomfortable	Comfort level	Comfort level	.	Comfort Level
Regional	50	0.5	0.5	0	White	30	16	7	7	68	143	21.7	0	0	None	3	3	2	3	3	2	2	2	Forget to put it on	Forget to put it on	.	Forget	Fear of skin aging	Fear of skin aging	.	Fear of Skin Aging
Recreational	30	0.25	0.25	1	White	39	16	7	7	64	107	18.4	0	0	None	1	3	3	3	3	3	2	1	.	.	.		Optimize Vitamin D	Optimize Vitamin D	.	Optimize Vitamin D
National	65	0.75	0.25	0	White	49	16	6	8	74	155	19.9	0	1	Other Skin Cancer	3	4	4	4	4	4	4	2	Forget to put it on	Forget to put it on	.	Forget	Comfort level	Comfort level	.	Comfort Level
Regional	65	0.75	0.75	0	White	19	14	7	6	72	145	19.7	0	0	None	5	5	5	3	3	5	5	5	Forget to put it on	Forget to put it on	.	Forget	Fear of skin cancer	Fear of skin cancer	.	Fear of Skin Cancer
Regional	45	0.75	0.25	1	White	57	16	6	7	61.3	107	20.1	0	1	Other Skin Cancer	2	2	1	3	3	2	2	2	.	.	.		Comfort level	Comfort level	.	Comfort Level
Regional	25	0.5	0.75	0	White	46	16	6	6	67	147	23	0	0	None	1	4	2	3	3	2	4	2	.	.	.		recently began regular sunscreen	.	.
Recreational	45	0.25	0.75	0	White	46	16	8	6	76	183	22.3	0	0	None	5	3	1	2	3	3	4	2	Forget to put it on	Forget to put it on	.	Forget	Maintaining my tan	Maintiaining my tan	.	Maintaining My Tan
Regional	50	0.5	0.25	0	White	58	16	5	7	70	140	20.1	0	0	None	3	3	3	3	3	3	3	4	I only use at beach	.	.		Fear of skin cancer	Fear of skin cancer	.	Fear of Skin Cancer
Regional	10	0.25	0.5	0	White	59	16	3	5	69	151	22.3	0	0	None	4	4	5	4	3	2	3	5	not an issue when I grew up	Don't think about it	.	Other	Optimize Vitamin D	Optimize Vitamin D	.	Optimize Vitamin D
Recreational	30	1	0.25	1	White	29	16	8	8	66	131	21.1	0	0	None	4	4	3	2	4	5	1	2	Runs in my eyes/mouth	Uncomfortable	.	Uncomfortable	Fear of skin cancer	Fear of skin cancer	.	Fear of Skin Cancer
Recreational	55	0.25	0.25	0	White	51	16	7	7	68	177	26.9	0	0	None	4	4	3	3	3	2	5	4	Forget to put it on	Forget to put it on	.	Forget	Fear of skin cancer	Fear of skin cancer	.	Fear of Skin Cancer
Regional	50	0.75	0.75	0	White	25	16	9	6	73	160	21.1	0	0	None	4	4	4	3	4	5	4	5	Don't bother	Don't care	.	Other	Comfort level	Comfort level	.	Comfort Level
National	50	0.25	0.25	1	White	49	16	8	7	61	100	18.9	0	0	None	1	2	2	3	3	2	2	2	Forget to put it on	Forget to put it on	.	Forget	Fear of skin cancer	Fear of skin cancer	.	Fear of Skin Cancer
Recreational	50	0.75	0.25	0	White	54	16	8	6	71	145	20.2	0	0	None	2	3	2	3	3	2	2	2	.	.	.		Fear of skin cancer	Fear of skin cancer	.	Fear of Skin Cancer
Recreational	35	1	0.5	1	White	27	16	6	6	63	150	26.6	0	0	None	1	2	2	3	3	3	2	2	Forget to put it on	Forget to put it on	.	Forget	Enjoyment of being outside	Comfort level	.	Comfort Level
Regional	50	0.5	0.25	0	White	32	16	4	7	68	143	21.7	0	0	None	4	4	3	3	4	5	2	4	Cost	Cost	.	Other	Fear of skin cancer	Fear of skin cancer	.	Fear of Skin Cancer
Recreational	25	0.75	0.25	0	White	40	16	6	8	74	160	20.5	0	0	None	4	3	2	3	3	2	2	3	Want to get tan	Want to get tan	.	Want to get tan	convenience	Convenience	.	Other
Recreational	30	0.25	0.75	0	White	59	16	2	8	76	198	24.1	0	0	None	4	4	3	3	4	2	3	4	Runs in my eyes/mouth	Uncomfortable	.	Uncomfortable	Fear of skin cancer	Fear of skin cancer	.	Fear of Skin Cancer
Recreational	40	0.75	0.25	0	Asian or Pacific Islander	35	16	5	6	63	150	26.6	0	0	None	1	3	2	3	3	2	2	2	.	.	.		Fear of skin cancer	Fear of skin cancer	.	Fear of Skin Cancer
Recreational	40	1	0.75	1	White	42	16	3	8	67	138	21.6	0	0	None	5	5	1	4	3	2	5	3	Forget to put it on	Forget to put it on	.	Forget	I am fair skinned & don't want to burn	Avoid sunburn	.	Avoid Sunburn
International	30	0.75	0.25	1	White	23	16	8	8	74	160	20.5	0	0	None	2	3	3	4	3	3	4	2	Runs in my eyes/mouth	Uncomfortable	.	Uncomfortable	Fear of skin cancer	Fear of skin cancer	.	Fear of Skin Cancer
Recreational	60	0.5	0.75	0	White	35	16	2	8	68	155	23.6	0	0	None	3	3	1	4	3	5	2	3	run before daylight	Avoid mid-day sun	.	Avoid Mid-Day Sun	Fear of skin aging	Fear of skin aging	.	Fear of Skin Aging
Recreational	35	0.75	0.5	1	Asian or Pacific Islander	30	16	5	8	62	109	19.9	0	0	None	1	1	1	3	3	1	4	1	.	.	.		Fear of skin cancer	Fear of skin cancer	.	Fear of Skin Cancer
Recreational	35	0	1	1	White	28	16	7	7	66	135	21.8	0	0	None	1	4	4	2	3	4	2	2	Forget to put it on	Forget to put it on	.	Forget	Fear of skin aging	Fear of skin aging	.	Fear of Skin Aging
Recreational	75	0.75	0.25	1	Latino	33	16	8	9	60	106	20.7	0	0	None	1	2	2	3	2	1	4	1	Wear long sleeve sun protective clothing	Wear protective clothing	.	Other	Fear of skin cancer	Fear of skin cancer	.	Fear of Skin Cancer
National	10	0.5	0.5	0	White	42	14	4	8	72	165	22.4	0	0	None	3	4	2	3	3	2	3	3	.	.	.		my mother is an esthetician-cancer, wrinkles, and burning the skin are fears she's instilled in me since childhood!	Fear of skin aging	Avoid sunburn	Fear of Skin Aging
Recreational	20	0.25	0.75	0	White	50	14	8	6	69	190	28.1	0	0	None	5	5	1	3	3	1	2	2	Makes me sweat too much	Uncomfortable	.	Uncomfortable	Fear of skin cancer	Fear of skin cancer	.	Fear of Skin Cancer
National	15	0.75	0.25	0	White	78	16	8	8	68	140	21.3	0	1	Other Skin Cancer	2	4	2	3	3	4	4	3	Forget to put it on	Forget to put it on	.	Forget	Do not want sun-burned face	Avoid sunburn	.	Avoid Sunburn
Regional	35	0.75	0.75	1	White	48	16	8	7	68	129	19.6	0	0	None	5	5	5	4	3	3	2	5	Runs in my eyes/mouth	Uncomfortable	.	Uncomfortable	Fear of skin cancer	Fear of skin cancer	.	Fear of Skin Cancer
Recreational	23	0	0.75	0	White	46	16	4	7	68	165	25.1	0	0	None	3	5	1	4	4	2	4	3	Forget to put it on	Forget to put it on	.	Forget	time	Convenience	.	Other
National	35	0.5	0.75	1	White	56	16	1	8	66	122	19.7	0	0	None	1	1	3	3	3	4	3	3	.	.	.		Comfort level	Comfort level	.	Comfort Level
Recreational	30	0.75	0.25	0	White	52	14	8	7	67	153	24	0	0	None	3	3	4	4	4	2	4	3	.	.	.		Comfort level	Comfort level	.	Comfort Level
Regional	35	0.75	0.25	0	White	51	16	4	8	72	165	22.4	0	0	None	4	4	5	3	5	4	4	4	don't really think about it	Don't think about it	.	Other	Fear of skin cancer	Fear of skin cancer	.	Fear of Skin Cancer
Regional	50	0.5	0.25	0	White	58	14	1	8	69	145	21.4	0	0	None	5	5	3	4	4	5	4	5	Makes me sweat too much	Uncomfortable	.	Uncomfortable	Comfort level	Comfort level	.	Comfort Level
National	30	0.25	0.25	0	White	57	16	2	7	71	150	20.9	1	0	Melanoma	3	4	3	3	3	3	2	4	Most running in early morning hours.	Avoid mid-day sun	.	Avoid Mid-Day Sun	Fear of skin cancer	Fear of skin cancer	.	Fear of Skin Cancer
Regional	32	0.75	0.75	0	Asian or Pacific Islander	58	16	8	5	67	150	23.5	0	0	None	3	3	4	2	3	2	2	3	Most of my runs are done by 7:30 AM	Avoid mid-day sun	.	Avoid Mid-Day Sun	Fear of skin aging	Fear of skin aging	.	Fear of Skin Aging
Recreational	50	0.5	0.25	0	White	22	16	3	7	68	145	22	0	0	None	4	4	4	4	5	5	3	4	Don't care enough	Don't care	.	Other	Optimize Vitamin D	Optimize Vitamin D	.	Optimize Vitamin D
National	90	0.5	0.75	0	White	43	16	8	7	69	150	22.1	0	0	None	2	2	3	3	4	3	3	3	Forget to put it on	Forget to put it on	.	Forget	Fear of skin cancer	Fear of skin cancer	.	Fear of Skin Cancer
Recreational	30	0.25	0.75	1	White	59	14	9	8	63	133	23.6	0	0	None	1	2	2	3	1	1	3	1	.	.	.		Fear of skin cancer	Fear of skin cancer	.	Fear of Skin Cancer
Recreational	40	0.75	0.75	0	White	59	14	2	6	73	173	22.8	0	0	None	4	4	2	3	3	2	3	3	I usually use sun screen to prevent a reaction to poison oak. When I'm not running, I need sunscreen to protect my skin from the sun.	.	.		Comfort level	Comfort level	.	Comfort Level
Recreational	35	0.75	0.25	1	Latino	30	16	4	7	62	135	24.7	0	0	None	1	2	2	3	3	3	3	3	.	.	.		Comfort level	Comfort level	.	Comfort Level
Recreational	28	0.25	0.75	1	White	47	16	7	7	63	138	24.4	0	0	None	2	4	4	3	3	5	4	3	Forget to put it on	Forget to put it on	.	Forget	Fear of skin cancer	Fear of skin cancer	.	Fear of Skin Cancer
International	50	0.5	0.5	1	White	42	16	4	7	66	140	22.6	0	0	None	2	3	2	3	3	5	3	3	Forget to put it on	Forget to put it on	.	Forget	Fear of skin aging	Fear of skin aging	.	Fear of Skin Aging
Recreational	40	0.5	0.5	1	White	44	16	4	7	64	133	22.8	0	0	None	5	4	1	3	3	1	3	4	Want to get more Vitamin D	Want to get more Vitamin D	.	Want to get more Vitamin D	Fear of skin aging	Fear of skin aging	.	Fear of Skin Aging
Recreational	60	0.25	0.75	0	White	26	16	7	8	69	145	21.4	0	0	None	5	5	5	2	3	5	4	5	No perceived benefit.	Don't need/low risk	.	Don't Need or Low Risk	Fear of skin cancer	Fear of skin cancer	.	Fear of Skin Cancer
Recreational	50	0.75	0.25	1	White	26	16	10	6	67	153	24	0	0	None	5	5	5	3	4	5	4	5	Forget to put it on	Forget to put it on	.	Forget	Fear of skin cancer	Fear of skin cancer	.	Fear of Skin Cancer
National	65	0.75	0.25	0	White	24	16	8	8	73	140	18.5	0	0	None	3	3	5	3	3	5	3	3	Forget to put it on	Forget to put it on	.	Forget	Fear of skin cancer	Fear of skin cancer	.	Fear of Skin Cancer
Recreational	40	0.25	0.75	1	White	33	16	2	7	63	105	18.6	0	0	None	2	2	2	3	3	2	2	1	early morning/cloudy conditions	Avoid mid-day sun	.	Avoid Mid-Day Sun	Comfort level	Comfort level	.	Comfort Level
Recreational	50	0.75	0.25	0	Latino	60	16	2	8	68	134	20.4	0	0	None	5	5	4	4	5	3	5	5	Want to get tan	Want to get tan	.	Want to get tan	Comfort level	Comfort level	.	Comfort Level
National	20	0.5	0.25	0	White	52	16	9	7	69	128	18.9	0	0	None	2	2	1	3	4	2	3	2	.	.	.		I hate to get a sun burn	Avoid sunburn	.	Avoid Sunburn
Regional	30	0.75	0.25	1	White	50	16	7	6	66	132	21.3	0	0	None	1	4	3	3	3	4	2	3	afraid it will stop me from sweating	Uncomfortable	.	Uncomfortable	Fear of skin aging	Fear of skin aging	.	Fear of Skin Aging
Recreational	50	0.5	0.75	1	Asian or Pacific Islander	55	14	7	8	61	107	20.2	0	0	None	1	2	2	2	3	4	3	2	.	.	.		Fear of skin cancer	Fear of skin cancer	.	Fear of Skin Cancer
Recreational	50	0	1	1	White	51	14	6	7	67	125	19.6	0	0	None	1	3	5	3	3	2	4	3	Forget to put it on	Forget to put it on	.	Forget	Comfort level	Comfort level	.	Comfort Level
Recreational	35	0.25	0.5	0	White	42	16	5	8	72	155	21	0	0	None	3	3	1	3	3	4	3	1	Runs in my eyes/mouth	Uncomfortable	.	Uncomfortable	Comfort level	Comfort level	.	Comfort Level
Regional	35	0.5	0.5	1	White	49	14	5	8	70	150	21.5	0	0	None	1	3	3	3	3	2	2	3	Forget to put it on	Forget to put it on	.	Forget	Fear of skin cancer	Fear of skin cancer	.	Fear of Skin Cancer
Recreational	60	1	0.25	1	White	44	16	5	8	69	132	19.5	0	0	None	2	4	1	3	3	2	3	3	Forget to put it on	Forget to put it on	.	Forget	Comfort level	Comfort level	.	Comfort Level
National	20	0.75	0.75	1	White	27	16	8	8	68	125	19	0	0	None	2	4	3	2	3	2	3	3	Forget to put it on	Forget to put it on	.	Forget	apathy	Don't care	.	Other
Recreational	50	0.75	0.75	1	Asian or Pacific Islander	32	16	3	9	59	93	18.8	0	0	None	2	2	4	3	3	2	2	2	.	.	.		Fear of skin cancer	Fear of skin cancer	.	Fear of Skin Cancer
Recreational	20	0.75	0.25	1	White	28	16	7	8	67.5	127	19.6	0	0	None	2	3	4	4	3	4	2	3	Forget to put it on	Forget to put it on	.	Forget	Fear of skin cancer	Fear of skin cancer	.	Fear of Skin Cancer
Recreational	40	0.75	0.25	0	White	79	16	4	10	71	152	21.2	0	0	None	5	5	1	3	1	2	2	2	Run at dawn or use clothing for protection	Avoid mid-day sun	Wear protective clothing	Avoid Mid-Day Sun	Comfort level	Comfort level	.	Comfort Level
Recreational	40	0.25	0.75	1	White	56	16	3	8	64	127	21.8	0	0	None	3	4	4	3	3	4	5	3	.	.	.		Fear of skin aging	Fear of skin aging	.	Fear of Skin Aging
Recreational	29	0.75	0.25	1	White	68	16	6	7	65	124	20.6	0	1	Other Skin Cancer	4	4	2	4	3	4	3	3	Too much hassle	Inconvenient	.	Inconvenient or Too Lazy	Fear of skin aging	Fear of skin aging	.	Fear of Skin Aging
Recreational	35	0.5	0.5	0	White	62	16	4	7	68	158	24	0	0	None	5	5	4	3	3	5	4	4	Forget to put it on	Forget to put it on	.	Forget	Comfort level	Comfort level	.	Comfort Level
Recreational	20	0.25	0.75	0	White	53	14	7	8	70	148	21.2	0	1	Other Skin Cancer	2	2	2	3	4	3	3	2	running in clouded and or rainy winter day.	Avoid mid-day sun	.	Avoid Mid-Day Sun	Fear of skin cancer	Fear of skin cancer	.	Fear of Skin Cancer
Conference/State	40	0.75	0.75	0	White	46	16	2	6	76	190	23.1	1	0	Melanoma	3	3	2	3	3	3	2	3	I tend to run early in the morning.	Avoid mid-day sun	.	Avoid Mid-Day Sun	Fear of skin cancer	Fear of skin cancer	.	Fear of Skin Cancer
Recreational	30	1	0.5	0	White	64	16	6	7	74.5	168	21.3	0	0	None	4	5	3	3	4	1	4	4	Want to get more Vitamin D	Want to get more Vitamin D	.	Want to get more Vitamin D	Comfort level	Comfort level	.	Comfort Level
Regional	45	0.75	0.75	0	White	23	16	2	7	72	170	23.1	0	0	None	5	5	5	3	5	5	3	5	Never Burn	Don't need/low risk	.	Don't Need or Low Risk	Fear of skin cancer	Fear of skin cancer	.	Fear of Skin Cancer
Recreational	25	0.5	0.25	1	White	31	14	5	8	62	114	20.8	0	0	None	4	3	4	3	3	5	2	4	Forget to put it on	Forget to put it on	.	Forget	Fear of skin cancer	Fear of skin cancer	.	Fear of Skin Cancer
Recreational	25	0.5	0.5	1	White	38	16	8	7	62.5	119	21.4	0	0	None	3	4	2	3	3	3	3	3	Forget to put it on	Forget to put it on	.	Forget	How I feel & How I look & what the doctor tells me to do	Doctor	.	Other
Recreational	30	0.75	0.25	0	White	47	16	8	7	71	175	24.4	0	0	None	4	4	3	5	4	5	3	5	Runs in my eyes/mouth	Uncomfortable	.	Uncomfortable	Fear of skin aging	Fear of skin aging	.	Fear of Skin Aging
Recreational	50	0.75	0.5	0	White	49	12	6	7	70	170	24.4	0	0	None	3	3	3	3	3	3	4	3	Forget to put it on	Forget to put it on	.	Forget	Fear of skin cancer	Fear of skin cancer	.	Fear of Skin Cancer
Regional	30	0.5	0.5	1	White	49	16	8	6	62	125	22.9	0	0	None	4	4	4	4	3	4	3	3	Forget to put it on	Forget to put it on	.	Forget	fear of both skin cancer and skin aging	Fear of skin aging	Fear of skin cancer	Fear of Skin Aging
Recreational	60	0.25	1	1	White	52	16	8	7	66	115	18.6	0	0	None	5	5	5	4	4	1	5	5	I rarely burn, maybe 1x per year and it's very very light	Don't need/low risk	.	Don't Need or Low Risk	Fear of skin aging	Fear of skin aging	.	Fear of Skin Aging
Regional	20	0.75	0	0	White	28	16	2	7	71	167	23.3	0	0	None	5	5	5	3	5	5	2	3	Don't feel I get too much sun.	Avoid mid-day sun	.	Avoid Mid-Day Sun	Comfort level	Comfort level	.	Comfort Level
Recreational	25	0.5	0	1	White	42	14	6	7	67	135	21.1	0	0	None	4	2	3	2	4	2	2	2	Cost	Cost	.	Other	Fear of skin cancer	Fear of skin cancer	.	Fear of Skin Cancer
Recreational	30	0.75	0.75	0	Latino	45	16	10	6	69	176	26	0	0	None	5	5	4	2	3	2	1	5	Runs in my eyes/mouth	Uncomfortable	.	Uncomfortable	Fear of skin aging	Fear of skin aging	.	Fear of Skin Aging
International	90	0.75	0	1	White	27	16	7	8	66	120	19.4	0	0	None	1	3	3	3	3	3	3	1	.	.	.		Fear of skin aging	Fear of skin aging	.	Fear of Skin Aging
Regional	60	0.75	0.25	1	White	26	16	7	9	66	119	19.2	0	0	None	4	5	4	3	5	3	4	5	Runs in my eyes/mouth	Uncomfortable	.	Uncomfortable	Fear of skin cancer	Fear of skin cancer	.	Fear of Skin Cancer
Recreational	60	0.25	1	0	Latino	40	16	4	6	71	160	22.3	0	0	None	3	3	1	3	3	3	3	2	rain	Avoid mid-day sun	.	Avoid Mid-Day Sun	Fear of skin cancer	Fear of skin cancer	.	Fear of Skin Cancer
Recreational	40	0.25	0.75	1	White	60	18	1	7	62	100	18.3	0	0	None	1	1	2	3	4	1	3	1	.	.	.		Comfort level	Comfort level	.	Comfort Level
Recreational	50	0.75	1	1	White	41	16	1	9	62	110	20.1	0	0	None	5	5	1	2	3	5	1	4	Runs in my eyes/mouth	Uncomfortable	.	Uncomfortable	Comfort level	Comfort level	.	Comfort Level
Recreational	15	1	0.75	0	White	46	16	4	8	70	175	25.1	0	0	None	4	4	4	3	3	1	4	3	Want to get more Vitamin D	Want to get more Vitamin D	.	Want to get more Vitamin D	Optimize Vitamin D	Optimize Vitamin D	.	Optimize Vitamin D
Recreational	50	0.25	0.5	0	White	47	14	5	6	69	147	21.7	0	0	None	3	3	1	3	3	2	3	3	Forget to put it on	Forget to put it on	.	Forget	Fear of skin cancer	Fear of skin cancer	.	Fear of Skin Cancer
Recreational	40	0	1	1	White	40	16	6	8	64	128	22	0	1	Other Skin Cancer	1	1	1	3	1	1	2	1	Forget to put it on	Forget to put it on	.	Forget	Avoiding sun burn.	Avoid sunburn	.	Avoid Sunburn
Recreational	40	0.5	0.5	0	White	74	12	3	8	72	192	26	0	0	None	5	4	1	2	3	1	4	3	Want to get tan	Want to get tan	.	Want to get tan	Maintaining my tan	Maintiaining my tan	.	Maintaining My Tan
Recreational	40	0.5	0.25	0	White	45	16	7	7	68	160	24.3	0	0	None	3	5	2	3	3	4	1	2	Forget to put it on	Forget to put it on	.	Forget	Comfort level	Comfort level	.	Comfort Level
National	0	0	0	1	White	73	16	5	8	66	123	19.9	0	0	None	2	3	2	3	3	4	3	2	.	.	.		Optimize Vitamin D	Optimize Vitamin D	.	Optimize Vitamin D
Conference/State	60	0.25	0.75	0	White	54	16	8	6	67	144	22.6	0	0	None	5	5	2	3	3	5	4	4	Don't think it prevents skin cancer	Don't need/low risk	.	Don't Need or Low Risk	Fear of skin cancer	Fear of skin cancer	.	Fear of Skin Cancer
Recreational	45	0.25	0.5	1	White	30	14	10	7	65	160	26.6	0	0	None	4	5	1	3	4	3	2	3	Forget to put it on	Forget to put it on	.	Forget	Fear of skin cancer	Fear of skin cancer	.	Fear of Skin Cancer
Regional	40	0.5	0.25	1	White	24	16	6	7	62	115	21	0	0	None	4	4	5	3	3	3	2	4	Makes me sweat too much	Uncomfortable	.	Uncomfortable	Strength of the sun, duration of my exposure	Level of sun exposure	.	Other
Recreational	35	0.5	0.75	0	White	70	14	7	6	66	112	18.1	0	1	Other Skin Cancer	2	3	2	3	3	2	3	2	Want to get more Vitamin D	Want to get more Vitamin D	.	Want to get more Vitamin D	BOTH fear of skin cancer and skin aging effects	Fear of skin cancer	Fear of skin aging	Fear of Skin Cancer
Recreational	25	1	0	1	White	51	16	3	9	63	115	20.4	0	0	None	1	3	3	3	3	2	2	1	.	.	.		Comfort level	Comfort level	.	Comfort Level
Recreational	60	0.75	0.25	1	White	41	16	6	6	66	115	18.6	0	0	None	1	3	4	3	4	4	4	3	Forget to put it on	Forget to put it on	.	Forget	Comfort level	Comfort level	.	Comfort Level
Recreational	32	0.5	0.25	1	White	34	16	2	7	63	137	24.3	0	0	None	4	5	2	3	3	4	2	3	Runs in my eyes/mouth	Uncomfortable	.	Uncomfortable	.	.	.
National	43	0.75	0.5	1	White	40	16	6	7	59	150	30.3	0	0	None	2	4	5	2	3	5	1	5	Makes me sweat too much	Uncomfortable	.	Uncomfortable	Comfort level	Comfort level	.	Comfort Level
Recreational	15	0	0.75	0	White	56	14	4	7	76	210	25.6	0	1	Other Skin Cancer	4	4	2	3	3	2	4	2	Forget to put it on	Forget to put it on	.	Forget	Comfort level	Comfort level	.	Comfort Level
Conference/State	50	0.75	0.75	0	White	18	12	6	8	69	145	21.4	0	0	None	4	4	4	3	4	3	2	5	Runs in my eyes/mouth	Uncomfortable	.	Uncomfortable	Fear of skin cancer	Fear of skin cancer	.	Fear of Skin Cancer
Recreational	50	0.75	0.75	0	White	32	16	4	8	72	159	21.6	0	0	None	5	5	1	3	3	5	2	4	Forget to put it on	Forget to put it on	.	Forget	Comfort level	Comfort level	.	Comfort Level
Regional	40	0.75	0	0	White	24	16	3	8	74	140	18	0	0	None	5	5	5	3	4	2	2	5	I just never have/ was never told I should	Don't need/low risk	.	Don't Need or Low Risk	Comfort level	Comfort level	.	Comfort Level
Recreational	35	0.25	1	1	White	79	16	1	6	67	174	27.2	0	0	None	5	5	4	3	3	4	4	4	Do not feel at risk for skin cancer because of genetic makeup	Don't need/low risk	.	Don't Need or Low Risk	convenience	Convenience	.	Other
Conference/State	30	0.25	0.25	0	Latino	27	16	4	8	69	130	19.2	0	0	None	5	5	4	3	3	5	2	5	Forget to put it on	Forget to put it on	.	Forget	my schedule	Convenience	.	Other
Recreational	60	1	0.25	1	White	44	14	5	7	64	115	19.7	0	0	None	5	4	5	3	3	2	2	5	Want to get tan	Want to get tan	.	Want to get tan	Fear of skin aging	Fear of skin aging	.	Fear of Skin Aging
Recreational	37	0	1	1	White	36	14	3	8	60	106	20.7	0	0	None	1	1	3	3	3	2	2	2	.	.	.		Fear of skin aging	Fear of skin aging	.	Fear of Skin Aging
Regional	40	0.75	0	1	White	24	16	5	8	61	102	19.3	0	0	None	5	5	3	3	3	3	2	4	Runs in my eyes/mouth	Uncomfortable	.	Uncomfortable	Fear of skin cancer	Fear of skin cancer	.	Fear of Skin Cancer
Regional	65	0.5	0	0	White	24	16	3	6	69	148	21.9	0	0	None	3	3	2	3	3	1	3	3	Forget to put it on	Forget to put it on	.	Forget	Fear of skin cancer	Fear of skin cancer	.	Fear of Skin Cancer
Recreational	40	1	0.25	1	White	51	16	4	7	68	151	23	0	0	None	3	3	2	3	4	3	2	3	Forget to put it on	Forget to put it on	.	Forget	Fear of skin cancer	Fear of skin cancer	.	Fear of Skin Cancer
Recreational	38	0.75	0.5	1	White	39	16	7	7	66	130	21	0	0	None	2	3	3	2	3	2	2	2	.	.	.		Comfort level	Comfort level	.	Comfort Level
Recreational	40	0.5	0	0	White	48	16	2	6	66	161	26	0	0	None	5	5	2	2	3	1	1	3	Runs in my eyes/mouth	Uncomfortable	.	Uncomfortable	Comfort level	Comfort level	.	Comfort Level
Recreational	35	1	0.25	0	Asian or Pacific Islander	38	16	9	8	66	140	22.6	0	0	None	3	3	3	2	3	3	2	3	Forget to put it on	Forget to put it on	.	Forget	Comfort level	Comfort level	.	Comfort Level
Recreational	30	0.25	0.25	1	White	49	16	6	6	51	137	37	0	0	None	4	4	4	3	4	1	2	4	Runs in my eyes/mouth	Uncomfortable	.	Uncomfortable	Comfort level	Comfort level	.	Comfort Level
Regional	50	0.25	1	0	White	56	16	5	7	67	148	23.2	0	0	None	3	3	2	5	3	3	4	3	.	.	.		Fear of skin cancer	Fear of skin cancer	.	Fear of Skin Cancer
Recreational	50	1	0.25	0	Latino	50	16	6	6	68	168	25.5	0	0	None	5	5	5	3	4	5	5	5	Dark skinned	Don't need/low risk	.	Don't Need or Low Risk	Fear of skin cancer	Fear of skin cancer	.	Fear of Skin Cancer
Recreational	50	0.75	0.25	0	White	64	16	4	8	72	155	21	0	1	Other Skin Cancer	2	3	1	2	3	5	2	1	.	.	.		Fear of skin aging	Fear of skin aging	.	Fear of Skin Aging
Regional	40	0.5	0.25	0	White	41	16	7	7	70	144	20.7	0	0	None	2	2	1	3	3	2	3	1	Forget to put it on	Forget to put it on	.	Forget	Comfort level	Comfort level	.	Comfort Level
Recreational	63	0.75	0.75	1	White	45	16	4	9	65	127	21.1	0	0	None	2	2	2	3	3	3	3	2	Runs in my eyes/mouth	Uncomfortable	.	Uncomfortable	Maintaining my tan	Maintiaining my tan	.	Maintaining My Tan
Recreational	55	0.5	0	1	White	38	16	8	6	59	96	19.4	0	0	None	3	3	3	3	3	2	3	3	Forget to put it on	Forget to put it on	.	Forget	Fear of skin cancer	Fear of skin cancer	.	Fear of Skin Cancer
Regional	12	0.25	0.25	0	Other	52	16	6	7	70	188	27	0	0	None	2	2	1	3	3	1	2	2	.	.	.		Comfort level	Comfort level	.	Comfort Level
National	38	0.75	0.25	1	White	31	16	8	7	65.5	117	19.2	0	0	None	3	4	2	3	3	2	2	4	Forget to put it on	Forget to put it on	.	Forget	Fear of skin cancer	Fear of skin cancer	.	Fear of Skin Cancer
Conference/State	50	0.75	0.25	1	White	26	16	8	8	69	139	20.5	0	0	None	4	4	3	3	3	4	3	4	Runs in my eyes/mouth	Uncomfortable	.	Uncomfortable	Comfort level	Comfort level	.	Comfort Level
Regional	55	0.75	0.25	1	White	26	16	8	8	65	135	22.5	0	0	None	3	3	3	3	3	3	2	3	Forget to put it on	Forget to put it on	.	Forget	Comfort level	Comfort level	.	Comfort Level
Conference/State	75	0.5	0.5	1	White	45	16	6	8	63	115	20.4	0	0	None	3	3	4	3	3	3	2	2	.	.	.		Fear of skin cancer	Fear of skin cancer	.	Fear of Skin Cancer
Recreational	30	0	1	1	White	45	16	8	8	65	128	21.3	0	0	None	1	3	1	2	2	3	3	1	try to cover up with clothing	Wear protective clothing	.	Other	Comfort level	Comfort level	.	Comfort Level
Recreational	30	0.75	0.25	0	White	49	16	6	7	66	140.6	22.7	0	0	None	3	5	3	3	3	4	2	3	Forget to put it on	Forget to put it on	.	Forget	Comfort level	Comfort level	.	Comfort Level
Conference/State	40	0.25	0.5	0	White	41	16	5	8	67	160	25.1	0	0	None	3	3	3	3	3	4	2	2	Forget to put it on	Forget to put it on	.	Forget	Do not want to burn and peel...	Avoid sunburn	.	Avoid Sunburn
Regional	140	0.75	0.25	0	White	23	16	1	8	65	130	21.6	0	0	None	5	5	5	3	4	5	3	5	Want to get tan	Want to get tan	.	Want to get tan	Comfort level	Comfort level	.	Comfort Level
Recreational	88	1	0.25	0	White	56	16	5	7	69	149	22	0	0	None	5	5	1	3	3	1	3	2	Makes me sweat too much	Uncomfortable	.	Uncomfortable	Fear of skin cancer	Fear of skin cancer	.	Fear of Skin Cancer
Regional	50	0.5	0.25	0	White	37	16	7	8	74	190	24.4	0	0	None	2	3	1	3	3	1	3	3	Runs in my eyes/mouth	Uncomfortable	.	Uncomfortable	.	.	.
Recreational	32	0.5	0.25	0	White	51	16	7	7	74	170	21.8	1	1	Melanoma & Other Skin Cancer	4	4	2	3	3	4	4	4	I don't burn	Don't need/low risk	.	Don't Need or Low Risk	Comfort level	Comfort level	.	Comfort Level
Recreational	40	0.25	0.5	0	White	37	16	5	7	68	150	22.8	0	0	None	3	3	2	3	4	2	3	2	I do but I put "sometimes" because I only do if UV is high	.	.		Fear of skin aging	Fear of skin aging	.	Fear of Skin Aging
Recreational	40	0.75	0.75	1	White	27	16	7	7	67	125	19.6	0	0	None	1	4	4	4	3	5	5	4	.	.	.		Fear of skin cancer	Fear of skin cancer	.	Fear of Skin Cancer
Conference/State	55	0.75	0.25	1	White	19	14	9	8	69	136	20.1	0	0	None	2	4	5	4	3	5	4	3	.	.	.		Fear of skin aging	Fear of skin aging	.	Fear of Skin Aging
Recreational	50	1	0	1	Latino	35	14	4	7	51	134	36.2	0	0	None	5	4	2	4	3	5	4	5	laziness. skin is not sensitive to the sun. tan easily.	Too lazy	Don't need/low risk	Inconvenient or Too Lazy	Comfort level	Comfort level	.	Comfort Level
National	70	0.75	0.25	1	White	30	16	2	8	61	117	22.1	0	0	None	2	2	1	4	2	3	3	2	.	.	.		Fear of skin cancer	Fear of skin cancer	.	Fear of Skin Cancer
Recreational	40	0.25	0.75	1	White	42	16	6	8	67	140	21.9	0	0	None	2	3	4	4	4	1	4	2	Forget to put it on	Forget to put it on	.	Forget	Fear of skin aging	Fear of skin aging	.	Fear of Skin Aging
Recreational	40	0.75	0.25	1	White	47	16	5	7	65	125	20.8	0	0	None	1	3	1	3	3	2	1	1	.	.	.		Fear of skin cancer	Fear of skin cancer	.	Fear of Skin Cancer
Recreational	15	1	0.25	1	White	38	16	8	6	70	155	22.2	0	0	None	2	2	3	3	2	2	1	1	.	.	.		Fear of skin aging	Fear of skin aging	.	Fear of Skin Aging
Recreational	25	0.5	0.25	1	White	52	16	8	7	64	108	18.5	0	0	None	4	4	2	3	3	5	2	2	usually not exposed for long	Short duration	.	Other	Fear of skin cancer	Fear of skin cancer	.	Fear of Skin Cancer
Recreational	15	0.5	0.25	1	White	40	16	6	8	69	142	21	0	0	None	3	3	3	3	4	3	2	3	Forget to put it on	Forget to put it on	.	Forget	Fear of skin cancer	Fear of skin cancer	.	Fear of Skin Cancer
Recreational	40	0.75	0.25	1	Asian or Pacific Islander	59	16	2	7	63	110	19.5	0	0	None	1	2	2	3	2	2	2	2	.	.	.		heat	Comfort level	.	Comfort Level
Recreational	40	0.5	0.25	0	White	52	16	7	6	70	164	23.5	0	0	None	5	5	1	4	4	3	3	4	Want to get tan	Want to get tan	.	Want to get tan	Fear of skin cancer	Fear of skin cancer	.	Fear of Skin Cancer
Recreational	30	0	1	0	White	62	16	5	8	72	160	21.7	0	0	None	5	5	1	4	4	4	5	5	lazy	Too lazy	.	Inconvenient or Too Lazy	Comfort level	Comfort level	.	Comfort Level
International	35	0.25	0.5	0	White	46	16	6	7	73	168	22.2	0	0	None	3	5	2	3	4	2	3	2	Forget to put it on	Forget to put it on	.	Forget	Fear of skin cancer	Fear of skin cancer	.	Fear of Skin Cancer
Recreational	75	0.25	0.75	1	White	45	16	6	7	51	103	27.8	0	0	None	3	3	3	3	4	2	3	2	Forget to put it on	Forget to put it on	.	Forget	Fear of skin cancer	Fear of skin cancer	.	Fear of Skin Cancer
Recreational	32	0.75	0.25	0	White	50	16	6	7	72	153	20.7	0	0	None	2	2	3	3	3	2	2	2	.	.	.		Comfort level	Comfort level	.	Comfort Level
Recreational	40	0.75	0.25	1	White	45	16	7	9	64.5	120	20.3	0	0	None	2	4	5	3	4	1	3	4	Too much chemicals	Avoid chemicals	.	Other	Timing-I work in the day, run in the a.m., wear sunscreen because I burn easily.	Avoid sunburn	Work	Avoid Sunburn
Conference/State	25	0.25	0.5	1	White	20	14	7	7	66	132	21.3	0	0	None	2	3	5	3	4	4	3	2	.	.	.		Fear of skin cancer	Fear of skin cancer	.	Fear of Skin Cancer
Recreational	36	0	1	1	White	63	16	7	7	59	97	19.6	0	0	None	1	2	1	3	3	1	2	1	.	.	.		Fear of skin cancer	Fear of skin cancer	.	Fear of Skin Cancer
Recreational	38	0.5	0.5	0	White	44	16	5	7	74	160	20.5	0	0	None	3	3	2	2	3	1	2	3	.	.	.		Comfort level	Comfort level	.	Comfort Level
National	60	0.25	0.5	0	White	31	16	6	7	71	160	22.3	0	0	None	5	5	5	2	3	5	2	4	Don't really run during sunny periods of the day.	Avoid mid-day sun	.	Avoid Mid-Day Sun	Fear of skin cancer	Fear of skin cancer	.	Fear of Skin Cancer
Recreational	55	0.25	0.75	0	White	38	16	5	7	67	146	22.9	0	0	None	4	4	2	3	4	5	2	4	Can't be bothered	Inconvenient	.	Inconvenient or Too Lazy	Optimize Vitamin D	Optimize Vitamin D	.	Optimize Vitamin D
Recreational	45	0.25	0.5	0	White	48	16	2	6	69	150	22.1	0	0	None	2	2	1	3	3	3	2	2	.	.	.		Fear of skin cancer	Fear of skin cancer	.	Fear of Skin Cancer
National	80	0.75	0.25	1	White	21	14	10	7	66	95	15.3	0	0	None	4	5	5	3	3	3	4	4	Want to get tan	Want to get tan	.	Want to get tan	Fear of skin aging	Fear of skin aging	.	Fear of Skin Aging
National	65	0.5	0.25	0	White	52	16	7	7	74	160	20.5	0	0	None	4	4	2	3	3	3	2	2	Forget to put it on	Forget to put it on	.	Forget	Fear of skin cancer	Fear of skin cancer	.	Fear of Skin Cancer
Recreational	25	1	0.75	1	White	28	16	8	9	71	145	20.2	0	0	None	3	4	4	4	4	3	4	4	Forget to put it on	Forget to put it on	.	Forget	Fear of skin cancer	Fear of skin cancer	.	Fear of Skin Cancer
Recreational	50	0.25	0.5	0	White	40	16	5	7	64	145	24.9	0	0	None	4	3	1	3	3	3	2	3	Forget to put it on	Forget to put it on	.	Forget	Comfort level	Comfort level	.	Comfort Level
Recreational	50	0	0.75	1	White	35	16	5	8	62	142	26	0	0	None	3	3	4	3	3	2	5	4	Forget to put it on	Forget to put it on	.	Forget	Maintaining my tan	Maintiaining my tan	.	Maintaining My Tan
Recreational	50	0.25	1	0	White	58	14	3	7	70	155	22.2	0	0	None	3	3	2	3	3	3	4	3	.	.	.		Comfort level	Comfort level	.	Comfort Level
Conference/State	75	0.75	0.25	0	White	28	16	8	8	71	150	20.9	0	0	None	4	3	4	3	3	3	4	3	Forget to put it on	Forget to put it on	.	Forget	Comfort level	Comfort level	.	Comfort Level
Regional	70	1	0.25	0	White	31	16	5	8	68	147	22.3	0	0	None	3	3	3	3	3	3	4	3	Forget to put it on	Forget to put it on	.	Forget	Don't think about it	Negligence/Don?t think about	.	Other
Recreational	50	0.75	0.75	1	White	28	16	4	7	62	118	21.6	0	0	None	2	3	2	3	3	5	2	1	Forget to put it on	Forget to put it on	.	Forget	Fear of skin cancer	Fear of skin cancer	.	Fear of Skin Cancer
Regional	45	0.75	0.25	1	White	25	16	10	7	62.8	112	20	0	0	None	1	3	3	3	3	5	3	2	Takes too much time to put on when trying to get out quick for a run.	Inconvenient	.	Inconvenient or Too Lazy	Comfort level	Comfort level	.	Comfort Level
Recreational	20	1	0.25	0	White	43	16	7	7	65	165	27.5	0	0	None	4	4	5	4	4	3	5	5	Never needed to in the past	Don't need/low risk	.	Don't Need or Low Risk	It's not a prevalent issue in my mind.	Negligence/Don?t think about	.	Other
Recreational	45	0.75	0.25	1	White	31	16	8	7	61.5	115	21.4	0	0	None	4	3	4	3	3	3	4	4	concerned that most sunscreen is toxic + want vitamin D	Avoid chemicals	.	Other	Fear of skin cancer	Fear of skin cancer	.	Fear of Skin Cancer
Conference/State	40	0.5	0.25	0	Other	58	14	4	5	68	140	21.3	0	0	None	3	3	3	3	3	2	4	3	Forget to put it on	Forget to put it on	.	Forget	Comfort level	Comfort level	.	Comfort Level
Recreational	25	1	0.75	1	White	57	16	3	8	64	128	22	0	0	None	1	1	2	3	3	1	3	1	.	.	.		Optimize Vitamin D	Optimize Vitamin D	.	Optimize Vitamin D
Recreational	30	1	1	0	White	57	16	7	7	68	185	28.1	0	1	Other Skin Cancer	1	1	1	4	3	1	2	1	.	.	.		laziness	Lazy	.	Other
Recreational	17	0.25	0.75	0	Latino	46	16	8	7	69	190	28.1	0	0	None	2	3	2	2	3	2	4	3	Forget to put it on	Forget to put it on	.	Forget	Fear of skin aging	Fear of skin aging	.	Fear of Skin Aging
National	25	0.25	0.75	1	White	65	16	3	8	63	113	20	0	1	Other Skin Cancer	1	2	3	3	3	3	3	1	.	.	.		How often I go outside for running and landscape work	Level of sun exposure	.	Other
National	20	0.75	1	0	White	67	16	1	7	70	148	21.2	0	0	None	2	2	2	3	4	4	4	3	.	.	.		sun burn	Avoid sunburn	.	Avoid Sunburn
Recreational	25	0.75	0.25	1	White	43	16	7	7	66	140	22.6	0	0	None	3	3	3	3	3	3	3	3	Forget to put it on	Forget to put it on	.	Forget	Fear of skin cancer	Fear of skin cancer	.	Fear of Skin Cancer
Recreational	40	0	0.75	0	White	30	16	8	8	72	148	20.1	0	0	None	4	4	1	3	3	2	4	3	Forget to put it on	Forget to put it on	.	Forget	Fear of skin aging	Fear of skin aging	.	Fear of Skin Aging
Recreational	50	0	1	0	Asian or Pacific Islander	49	16	8	7	72.8	134.5	17.8	0	0	None	4	4	1	3	4	1	3	4	Want to get tan	Want to get tan	.	Want to get tan	Fear of skin aging	Fear of skin aging	.	Fear of Skin Aging
Recreational	30	0.75	0.25	1	White	47	16	6	7	70	145	20.8	0	0	None	3	4	3	3	3	3	3	3	Runs in my eyes/mouth	Uncomfortable	.	Uncomfortable	Fear of skin cancer	Fear of skin cancer	.	Fear of Skin Cancer
Recreational	25	0.25	0.25	0	White	71	16	3	7	70	150	21.5	0	0	None	4	4	4	4	4	4	4	5	Inconvenient - too lazy	Inconvenient	Too lazy	Inconvenient or Too Lazy	Fear of skin aging	Fear of skin aging	.	Fear of Skin Aging
Recreational	18	0.75	0.5	0	White	69	14	3	8	74	165	21.2	0	1	Other Skin Cancer	1	3	1	3	2	1	2	2	.	.	.		Comfort level	Comfort level	.	Comfort Level
Recreational	55	0.5	0.5	0	White	63	16	4	7	70	150	21.5	0	1	Other Skin Cancer	4	5	3	3	3	2	4	4	never did use it	Don't need/low risk	.	Don't Need or Low Risk	Fear of skin cancer	Fear of skin cancer	.	Fear of Skin Cancer
Recreational	45	0.75	0.25	1	Asian or Pacific Islander	41	16	5	6	61	120	22.7	0	0	None	1	3	2	3	3	3	3	2	Forget to put it on	Forget to put it on	.	Forget	Fear of skin cancer	Fear of skin cancer	.	Fear of Skin Cancer
National	45	0	0.25	1	White	44	12	2	7	67	110	17.2	0	0	None	1	1	1	3	4	1	3	1	.	.	.		I don't ever think about this issue	Negligence/Don?t think about	.	Other
Recreational	40	1	0.75	1	White	43	14	3	7	63	135	23.9	0	0	None	2	4	3	4	3	5	3	4	Forget to put it on	Forget to put it on	.	Forget	Fear of skin cancer	Fear of skin cancer	.	Fear of Skin Cancer
Recreational	25	0.75	0.25	0	White	62	14	3	8	71	165	23	0	1	Other Skin Cancer	3	3	2	3	3	3	3	3	Forget to put it on	Forget to put it on	.	Forget	Comfort level	Comfort level	.	Comfort Level
Recreational	40	0.25	0.75	0	White	53	16	5	7	65	153	25.5	0	0	None	2	3	2	3	3	2	3	2	Runs in my eyes/mouth	Uncomfortable	.	Uncomfortable	the weather/climate	Level of sun exposure	.	Other
Recreational	20	0.5	0.25	1	Asian or Pacific Islander	59	16	7	6	63	126	22.3	0	0	None	1	3	2	3	3	3	2	3	Forget to put it on	Forget to put it on	.	Forget	Maintaining my tan	Maintiaining my tan	.	Maintaining My Tan
Regional	55	1	0.25	1	White	24	16	5	7	65	145	24.1	0	1	Other Skin Cancer	4	5	5	3	3	2	2	4	Want to get tan	Want to get tan	.	Want to get tan	Fear of skin cancer	Fear of skin cancer	.	Fear of Skin Cancer
Recreational	45	0.5	0.25	1	White	27	16	7	9	67	130	20.4	0	0	None	4	3	4	3	3	3	4	4	Want to get tan	Want to get tan	.	Want to get tan	Fear of skin aging	Fear of skin aging	.	Fear of Skin Aging
Recreational	25	0.75	0.5	0	White	63	16	3	9	70	170	24.4	0	1	Other Skin Cancer	4	3	2	3	3	2	4	4	Forget to put it on	Forget to put it on	.	Forget	Comfort level	Comfort level	.	Comfort Level
Recreational	40	0.75	0	1	Latino	39	16	4	7	64	125	21.5	0	0	None	4	4	5	3	4	5	5	4	Forget to put it on	Forget to put it on	.	Forget	lazy	Lazy	.	Other
Recreational	45	0.25	0.75	1	White	49	16	8	7	66	145	23.4	0	0	None	3	3	2	3	3	1	2	3	Forget to put it on	Forget to put it on	.	Forget	Comfort level	Comfort level	.	Comfort Level
Recreational	30	0.75	0	1	White	26	16	6	6	65	150	25	0	0	None	3	4	3	3	5	3	2	4	Forget to put it on	Forget to put it on	.	Forget	Fear of skin cancer	Fear of skin cancer	.	Fear of Skin Cancer
Recreational	15	1	0	1	Asian or Pacific Islander	32	16	8	7	64	115	19.7	0	0	None	2	3	4	4	4	4	5	5	Runs in my eyes/mouth	Uncomfortable	.	Uncomfortable	Comfort level	Comfort level	.	Comfort Level
Recreational	40	0.5	0.5	1	White	28	16	3	7	69	132	19.5	0	1	Other Skin Cancer	3	3	1	3	3	2	2	3	Forget to put it on	Forget to put it on	.	Forget	Comfort level	Comfort level	.	Comfort Level
Recreational	20	0.25	0.25	1	White	28	16	7	8	69	165	24.4	0	0	None	3	3	3	3	4	2	2	3	Forget to put it on	Forget to put it on	.	Forget	Comfort level	Comfort level	.	Comfort Level
Regional	50	0.75	0.25	1	White	28	16	5	7	64	124	21.3	0	0	None	1	3	5	3	3	2	2	3	.	.	.		Comfort level	Comfort level	.	Comfort Level
National	35	0	0.25	0	White	75	16	1	8	72	166	22.5	0	1	Other Skin Cancer	1	2	3	4	3	2	2	2	Forget to put it on	Forget to put it on	.	Forget	Fear of skin cancer	Fear of skin cancer	.	Fear of Skin Cancer
International	35	0.5	0.25	1	White	43	16	6	8	67	125	19.6	0	0	None	3	3	3	4	4	2	3	3	Forget to put it on	Forget to put it on	.	Forget	Fear of skin cancer	Fear of skin cancer	.	Fear of Skin Cancer
Recreational	12	0.5	0.5	1	White	60	16	8	6	67	129	20.2	0	1	Other Skin Cancer	2	2	1	2	2	2	2	2	clogs pores	Uncomfortable	.	Uncomfortable	Fear of skin aging	Fear of skin aging	.	Fear of Skin Aging
National	20	1	0.5	0	White	33	16	4	7	72	164	22.2	0	0	None	5	4	5	3	3	4	4	4	Want to get tan	Want to get tan	.	Want to get tan	Comfort level	Comfort level	.	Comfort Level
Recreational	25	0.25	0.75	1	White	57	14	9	7	66	133	21.5	0	0	None	1	2	5	3	5	4	4	4	Want to get more Vitamin D	Want to get more Vitamin D	.	Want to get more Vitamin D	Comfort level	Comfort level	.	Comfort Level
Regional	50	0.75	0.25	1	White	52	16	8	7	64	108	18.5	0	0	None	1	3	3	3	3	2	3	2	.	.	.		Comfort level	Comfort level	.	Comfort Level
Recreational	15	0.5	0.25	1	White	30	16	5	7	62	130	23.8	0	0	None	1	2	3	3	3	5	3	2	.	.	.		Comfort level	Comfort level	.	Comfort Level
Recreational	20	0	0.75	0	White	72	16	1	8	70	158	22.7	1	0	Melanoma	2	2	1	2	2	5	1	2	.	.	.		Fear of skin cancer	Fear of skin cancer	.	Fear of Skin Cancer
Recreational	45	0.25	0.5	1	Latino	43	16	8	8	66	119	19.2	0	0	None	1	3	1	3	3	2	3	3	Forget to put it on	Forget to put it on	.	Forget	Fear of skin cancer	Fear of skin cancer	.	Fear of Skin Cancer
Recreational	40	1	0.25	1	White	57	16	3	7	65	130	21.6	1	0	Melanoma	2	2	3	2	3	1	1	2	Forget to put it on	Forget to put it on	.	Forget	Fear of skin cancer	Fear of skin cancer	.	Fear of Skin Cancer
Regional	60	1	0.25	0	White	28	16	3	7	72	151	20.5	1	0	Melanoma	4	4	5	3	3	4	1	4	Runs in my eyes/mouth	Uncomfortable	.	Uncomfortable	Fear of skin cancer	Fear of skin cancer	.	Fear of Skin Cancer
Recreational	40	0.5	0.5	1	White	40	16	7	7	68	140	21.3	0	1	Other Skin Cancer	1	2	2	3	3	2	3	2	Runs in my eyes/mouth	Uncomfortable	.	Uncomfortable	Fear of skin cancer	Fear of skin cancer	.	Fear of Skin Cancer
Conference/State	55	0.75	0.75	1	White	22	16	6	7	66	118	19	0	0	None	3	3	2	3	3	5	2	3	Forget to put it on	Forget to put it on	.	Forget	Fear of skin cancer	Fear of skin cancer	.	Fear of Skin Cancer
Recreational	15	0.25	0.5	1	Asian or Pacific Islander	54	16	8	7	62	105	19.2	0	0	None	2	3	3	2	3	2	2	2	Forget to put it on	Forget to put it on	.	Forget	improve mood & stimulate immune system	Optimize Vitamin D	.	Optimize Vitamin D
Recreational	20	1	0.5	1	White	48	16	6	8	65	152	25.3	0	0	None	3	4	2	4	3	2	2	3	Forget to put it on	Forget to put it on	.	Forget	Comfort level	Comfort level	.	Comfort Level
Recreational	0	0	0	1	White	54	14	8	9	60	118	23	0	0	None	5	5	5	5	1	4	2	5	Forget to put it on	Forget to put it on	.	Forget	Optimize Vitamin D	Optimize Vitamin D	.	Optimize Vitamin D
Recreational	35	0.5	0.5	0	White	65	16	2	9	69	145	21.4	0	0	None	4	5	2	3	2	2	2	4	Want to get more Vitamin D	Want to get more Vitamin D	.	Want to get more Vitamin D	Fear of skin cancer	Fear of skin cancer	.	Fear of Skin Cancer
Regional	30	0.25	0.5	0	White	43	16	8	7	68	160	24.3	0	0	None	3	4	2	3	3	4	3	4	Forget to put it on	Forget to put it on	.	Forget	Fear of skin cancer	Fear of skin cancer	.	Fear of Skin Cancer
Regional	45	0.75	0.25	1	White	22	16	6	8	62	110	20.1	0	0	None	3	3	3	3	3	5	2	2	.	.	.		Comfort level	Comfort level	.	Comfort Level
Recreational	15	0.25	0.75	0	White	58	16	4	8	76	205	25	0	0	None	3	3	1	3	3	2	2	2	Forget to put it on	Forget to put it on	.	Forget	Fear of skin cancer	Fear of skin cancer	.	Fear of Skin Cancer
Regional	50	0.25	0.5	1	White	48	16	8	6	65	122	20.3	0	0	None	3	3	2	3	4	4	3	2	Makes me sweat too much	Uncomfortable	.	Uncomfortable	Fear of skin aging	Fear of skin aging	.	Fear of Skin Aging
Regional	45	0.75	0.5	1	White	26	16	6	8	60	101	19.7	0	0	None	3	4	4	3	3	3	2	3	Forget to put it on	Forget to put it on	.	Forget	Fear of skin cancer	Fear of skin cancer	.	Fear of Skin Cancer
Recreational	40	0	0.25	1	White	83	16	1	8	65	120	20	0	0	None	5	5	5	4	2	5	2	5	I run early in the morning	Avoid mid-day sun	.	Avoid Mid-Day Sun	Fear of skin aging	Fear of skin aging	.	Fear of Skin Aging
Recreational	40	0.25	0.25	1	White	42	16	6	6	66	140	22.6	0	0	None	2	4	4	4	4	1	2	3	Want to get tan	Want to get tan	.	Want to get tan	Comfort level	Comfort level	.	Comfort Level
Regional	50	1	0.25	0	White	31	16	7	6	70	145	20.8	0	0	None	4	4	3	3	4	3	2	4	Training runs in early morning usually	Avoid mid-day sun	.	Avoid Mid-Day Sun	Fear of skin cancer	Fear of skin cancer	.	Fear of Skin Cancer
Recreational	50	0.25	0.25	0	White	33	16	5	9	77	205	24.3	0	0	None	5	4	4	3	3	3	4	4	Runs in my eyes/mouth	Uncomfortable	.	Uncomfortable	Fear of skin cancer	Fear of skin cancer	.	Fear of Skin Cancer
Recreational	45	0.75	0.25	0	White	50	16	5	7	67.5	148	22.8	0	0	None	3	3	1	3	3	2	4	3	Not in winter / non-sunny weather	Avoid mid-day sun	.	Avoid Mid-Day Sun	Fear of skin aging	Fear of skin aging	.	Fear of Skin Aging
Recreational	25	0.5	0.25	0	Latino	58	16	7	6	59	175	35.3	0	0	None	2	2	2	3	3	2	3	3	Forget to put it on	Forget to put it on	.	Forget	none	.	.
Recreational	10	0.25	0.5	1	White	49	16	3	7	65	125	20.8	0	0	None	2	2	3	3	3	2	4	4	.	.	.		Fear of skin cancer	Fear of skin cancer	.	Fear of Skin Cancer
Regional	25	0.75	0.25	1	Asian or Pacific Islander	30	16	5	7	61	127	24	0	0	None	3	3	5	3	3	4	2	4	Forget to put it on	Forget to put it on	.	Forget	Fear of skin cancer	Fear of skin cancer	.	Fear of Skin Cancer
Recreational	35	0.75	0.25	0	Other	60	14	2	7	70	167	24	0	0	None	1	2	1	2	3	1	2	2	.	.	.		Comfort level	Comfort level	.	Comfort Level
National	60	0.5	1	0	White	51	16	1	8	72	155	21	0	0	None	3	3	2	3	3	1	3	2	.	.	.		Don't consider sun exposure	Negligence/Don?t think about	.	Other
Recreational	35	1	0.25	1	White	54	16	6	6	64	105	18	0	0	None	1	3	4	3	3	3	1	3	Run before sunrise	Avoid mid-day sun	.	Avoid Mid-Day Sun	Fear of skin cancer	Fear of skin cancer	.	Fear of Skin Cancer
Regional	75	0.75	0.5	0	White	27	16	6	7	67	150	23.5	0	0	None	5	5	5	3	3	4	3	4	Runs in my eyes/mouth	Uncomfortable	.	Uncomfortable	Comfort level	Comfort level	.	Comfort Level
Recreational	30	0.75	0.25	0	White	41	16	7	6	70	180	25.8	0	0	None	3	3	3	3	3	3	2	4	Forget to put it on	Forget to put it on	.	Forget	convience - i run when i can which happens to be in the evening	Convenience	.	Other
Recreational	50	0.25	0.75	1	Asian or Pacific Islander	47	14	2	6	68	140	21.3	0	0	None	3	3	3	3	3	1	3	3	Runs in my eyes/mouth	Uncomfortable	.	Uncomfortable	Comfort level	Comfort level	.	Comfort Level
Recreational	17	0.5	0.25	0	White	63	18	2	8	71	180	25.1	0	1	Other Skin Cancer	3	4	3	3	3	5	2	3	Forget to put it on	Forget to put it on	.	Forget	Fear of skin cancer	Fear of skin cancer	.	Fear of Skin Cancer
Recreational	37	0.75	0.75	0	White	28	16	3	8	75	182	22.7	0	0	None	5	5	4	3	3	5	4	4	Runs in my eyes/mouth	Uncomfortable	.	Uncomfortable	Optimize Vitamin D	Optimize Vitamin D	.	Optimize Vitamin D
Recreational	25	0.75	0	1	Asian or Pacific Islander	29	16	6	7	58	98	20.5	0	0	None	1	5	5	3	3	4	2	5	don't burn easily	Don't need/low risk	.	Don't Need or Low Risk	Fear of skin cancer	Fear of skin cancer	.	Fear of Skin Cancer
Recreational	18	0.5	0.5	1	Latino	44	14	3	7	62	118	21.6	0	0	None	2	3	2	3	3	4	3	2	Forget to put it on	Forget to put it on	.	Forget	Fear of skin cancer	Fear of skin cancer	.	Fear of Skin Cancer
Recreational	50	0	1	0	White	53	16	2	8	72	212	28.7	0	0	None	4	4	1	3	3	2	3	4	Forget to put it on	Forget to put it on	.	Forget	develop hyperpigmentation following sun exposure	Maintiaining my tan	.	Maintaining My Tan
Recreational	55	0.25	1	1	White	43	16	8	8	65.5	123	20.2	0	0	None	4	4	1	3	3	3	3	2	I use it if the exposure warrents it.	Avoid mid-day sun	.	Avoid Mid-Day Sun	Fear of skin aging	Fear of skin aging	.	Fear of Skin Aging
Regional	25	0.25	0.5	1	White	31	16	6	7	67	130	20.4	0	0	None	1	2	3	2	3	1	2	2	.	.	.		Fear of skin cancer	Fear of skin cancer	.	Fear of Skin Cancer
Recreational	18	0.75	0	1	White	29	16	6	9	68	132	20.1	0	0	None	1	4	5	3	3	5	3	4	.	.	.		Comfort level	Comfort level	.	Comfort Level
Regional	45	0.25	0.75	1	Latino	37	16	4	8	62	120	21.9	0	0	None	1	3	2	3	4	3	4	1	.	.	.		Fear of skin cancer	Fear of skin cancer	.	Fear of Skin Cancer
Recreational	45	1	0.25	0	White	63	16	3	7	69	135	19.9	0	0	None	5	5	5	4	3	5	2	5	too lazy	Too lazy	.	Inconvenient or Too Lazy	laziness	Lazy	.	Other
Recreational	15	0.5	0.5	1	Asian or Pacific Islander	56	16	2	8	58	108	22.6	0	0	None	1	3	3	3	3	3	3	3	Runs in my eyes/mouth	Uncomfortable	.	Uncomfortable	nothing	.	.
Regional	28	0.75	0.5	1	White	26	14	8	6	62	158	28.9	0	0	None	4	4	5	3	3	5	2	4	Runs in my eyes/mouth	Uncomfortable	.	Uncomfortable	Fear of skin aging	Fear of skin aging	.	Fear of Skin Aging
Recreational	35	1	0.25	1	White	32	16	10	7	63	120	21.3	0	0	None	2	3	2	3	4	3	3	3	Forget to put it on	Forget to put it on	.	Forget	Comfort level	Comfort level	.	Comfort Level
Recreational	45	0	1	1	White	40	16	8	9	66	127	20.5	0	0	None	1	4	2	4	4	2	4	1	.	.	.		My schedule	Convenience	.	Other
Recreational	50	0.25	0.75	0	White	53	12	1	6	67	145	22.7	0	0	None	4	4	1	3	4	3	3	5	I don't think about it	Don't think about it	.	Other	Comfort level	Comfort level	.	Comfort Level
Regional	30	0.75	0.5	0	Asian or Pacific Islander	38	16	6	8	64	135	23.2	0	0	None	3	3	1	3	4	5	2	3	Forget to put it on	Forget to put it on	.	Forget	Fear of skin cancer	Fear of skin cancer	.	Fear of Skin Cancer
Recreational	48	0.25	0.75	1	White	46	16	3	7	62	106	19.4	0	0	None	1	3	1	3	3	1	2	1	.	.	.		Fear of skin cancer	Fear of skin cancer	.	Fear of Skin Cancer
Recreational	18	0.25	0.25	0	White	55	16	8	8	70	150	21.5	0	0	None	5	4	3	3	3	4	3	3	Don't think it prevents skin cancer	Don't need/low risk	.	Don't Need or Low Risk	Fear of skin cancer	Fear of skin cancer	.	Fear of Skin Cancer
Recreational	40	0.25	0.75	1	White	47	16	4	6	66	130	21	0	0	None	4	3	3	3	3	2	3	2	.	.	.		Fear of skin aging	Fear of skin aging	.	Fear of Skin Aging
Recreational	15	0.25	0.5	1	White	47	16	8	8	66	133	21.5	0	0	None	2	3	3	3	3	2	2	2	Forget to put it on	Forget to put it on	.	Forget	Optimize Vitamin D	Optimize Vitamin D	.	Optimize Vitamin D
Recreational	45	0.5	0.5	1	White	46	16	7	8	64	135	23.2	0	0	None	4	4	1	2	2	2	2	3	Forget to put it on	Forget to put it on	.	Forget	Fear of skin cancer	Fear of skin cancer	.	Fear of Skin Cancer
Recreational	15	0.5	0.25	0	White	32	16	7	6	74	164	21.1	0	0	None	5	5	4	3	3	4	3	5	Don't think it prevents skin cancer	Don't need/low risk	.	Don't Need or Low Risk	fear of cancer and aging	Fear of skin aging	.	Fear of Skin Aging
Recreational	25	0.5	0.25	0	Asian or Pacific Islander	42	16	6	6	68	151	23	0	0	None	3	2	2	3	3	2	2	2	Forget to put it on	Forget to put it on	.	Forget	Fear of skin cancer	Fear of skin cancer	.	Fear of Skin Cancer
Recreational	15	0.25	0	1	White	30	16	7	7	64	140	24	0	0	None	4	4	4	3	3	3	3	4	lazy	Too lazy	.	Inconvenient or Too Lazy	Fear of skin cancer	Fear of skin cancer	.	Fear of Skin Cancer
Recreational	32	0.5	0.25	0	White	31	16	5	7	73	175	23.1	0	0	None	3	4	4	3	3	4	3	3	Forget to put it on	Forget to put it on	.	Forget	Fear of skin cancer	Fear of skin cancer	.	Fear of Skin Cancer
Recreational	10	0.5	0.5	1	White	31	16	6	6	70	162	23.2	0	0	None	2	2	5	3	4	2	2	2	.	.	.		Comfort level	Comfort level	.	Comfort Level
Recreational	35	0.5	0.5	0	White	60	16	9	8	72	192	26	0	0	None	5	4	2	3	3	3	4	3	Don't need it in the Pennsylvania woods.	Avoid mid-day sun	.	Avoid Mid-Day Sun	Optimize Vitamin D	Optimize Vitamin D	.	Optimize Vitamin D
Conference/State	30	0.25	0.5	1	White	43	16	5	7	62	103	18.8	0	0	None	1	3	2	3	4	1	2	2	Forget to put it on	Forget to put it on	.	Forget	Fear of skin aging	Fear of skin aging	.	Fear of Skin Aging
Recreational	30	0.75	0.5	0	White	51	16	8	7	68	165	25.1	0	0	None	2	4	3	3	3	2	4	4	Forget to put it on	Forget to put it on	.	Forget	Comfort level	Comfort level	.	Comfort Level
Recreational	20	1	0	0	Asian or Pacific Islander	46	16	8	7	69	160	23.6	0	0	None	3	3	5	4	4	1	2	3	Don't worry about it for runs under an hour	Don't need/low risk	.	Don't Need or Low Risk	Fear of skin aging	Fear of skin aging	.	Fear of Skin Aging
Recreational	25	0.25	0.25	0	Latino	34	16	8	7	69	168	24.8	0	0	None	2	2	2	3	3	4	2	3	Forget to put it on	Forget to put it on	.	Forget	Comfort level	Comfort level	.	Comfort Level
National	20	0.25	0.5	0	White	65	16	5	8	69	168	24.8	0	0	None	2	2	2	3	3	1	4	4	.	.	.		Fear of skin aging	Fear of skin aging	.	Fear of Skin Aging
National	60	0.75	0.5	0	White	48	18	4	8	72	160	21.7	0	0	None	4	4	4	3	4	5	5	4	never get burned when running	Don't need/low risk	.	Don't Need or Low Risk	Fear of skin cancer	Fear of skin cancer	.	Fear of Skin Cancer
Conference/State	15	0.25	0.75	0	White	27	16	5	7	70	155	22.2	0	0	None	4	4	4	4	4	4	5	4	Forget to put it on	Forget to put it on	.	Forget	Maintaining my tan	Maintiaining my tan	.	Maintaining My Tan
Recreational	20	0.75	0.5	0	Latino	31	16	6	7	72	185	25.1	0	0	None	2	3	2	3	3	4	3	4	Running time is less than 1 hr, so exposure is limited	Don't need/low risk	.	Don't Need or Low Risk	Fear of skin aging	Fear of skin aging	.	Fear of Skin Aging
Recreational	35	0.75	0.5	0	White	45	16	3	6	76	180	21.9	0	0	None	3	3	4	3	3	2	1	2	.	.	.		Fear of skin cancer	Fear of skin cancer	.	Fear of Skin Cancer
Recreational	20	0.75	0.25	1	White	33	14	7	6	58	135	28.2	0	0	None	2	3	2	3	1	1	2	2	Forget to put it on	Forget to put it on	.	Forget	Comfort level	Comfort level	.	Comfort Level
Recreational	20	0.75	0.25	1	White	28	16	6	8	63	116	20.5	0	0	None	2	2	3	3	3	3	3	1	.	.	.		Optimize Vitamin D	Optimize Vitamin D	.	Optimize Vitamin D
Recreational	38	0.75	0.25	1	White	31	16	8	7	70	145	20.8	0	0	None	1	3	2	3	2	2	2	2	Forget to put it on	Forget to put it on	.	Forget	Comfort level	Comfort level	.	Comfort Level
Recreational	40	0.75	0.25	1	Asian or Pacific Islander	35	16	6	7	63	119	21.1	0	0	None	3	3	4	3	4	4	2	3	Forget to put it on	Forget to put it on	.	Forget	Fear of skin cancer	Fear of skin cancer	.	Fear of Skin Cancer
Recreational	40	0.75	0.5	1	Latino	44	16	7	6	65.5	125.5	20.6	0	0	None	1	3	3	4	4	3	3	3	Makes me sweat too much	Uncomfortable	.	Uncomfortable	Fear of skin cancer	Fear of skin cancer	.	Fear of Skin Cancer
Recreational	40	0.25	0.75	1	White	33	16	5	8	69	147	21.7	0	0	None	1	3	2	2	2	1	3	1	.	.	.		Fear of skin aging	Fear of skin aging	.	Fear of Skin Aging
Recreational	30	0.5	0.5	1	Other	27	16	4	8	67	133	20.8	0	0	None	1	1	1	3	3	1	3	1	.	.	.		Fear of skin cancer	Fear of skin cancer	.	Fear of Skin Cancer
Conference/State	75	0.25	0.25	0	White	20	14	4	7	72	148	20.1	0	0	None	4	4	5	4	5	5	2	4	Runs in my eyes/mouth	Uncomfortable	.	Uncomfortable	Fear of skin cancer	Fear of skin cancer	.	Fear of Skin Cancer
Recreational	13	0.25	0.25	1	White	52	16	7	8	60.5	115	22.1	0	0	None	4	4	3	3	4	3	2	3	Forget to put it on	Forget to put it on	.	Forget	Comfort level	Comfort level	.	Comfort Level
Recreational	20	1	0.25	1	White	30	16	7	7	65	145	24.1	0	0	None	2	2	3	4	3	1	3	1	.	.	.		Comfort level	Comfort level	.	Comfort Level
Recreational	40	0.75	0.25	0	Other	31	16	7	7	78	150	17.3	0	0	None	4	4	2	3	3	2	3	4	not sunny very often	Avoid mid-day sun	.	Avoid Mid-Day Sun	Fear of skin cancer	Fear of skin cancer	.	Fear of Skin Cancer
Recreational	20	0.75	0.5	0	Asian or Pacific Islander	49	16	7	7	67	145	22.7	0	0	None	3	3	2	3	3	2	3	4	Want to get more Vitamin D	Want to get more Vitamin D	.	Want to get more Vitamin D	Comfort level	Comfort level	.	Comfort Level
Recreational	13	0.5	0.5	1	White	38	16	7	7	64	210	36	0	0	None	1	1	1	2	1	4	2	1	.	.	.		Fear of skin aging	Fear of skin aging	.	Fear of Skin Aging
Recreational	50	1	1	1	White	27	16	4	6	61	116	21.9	0	0	None	2	4	2	3	3	4	3	3	Forget to put it on	Forget to put it on	.	Forget	Fear of skin cancer	Fear of skin cancer	.	Fear of Skin Cancer
Recreational	23	0.75	0.25	0	Other	40	16	9	7	66	159	25.7	0	0	None	5	4	1	3	5	1	3	4	Don't like the way it feels on my skin when I sweat and I don't think my risk of skin cancer is that high because of my darker skin.	Don't need/low risk	Uncomfortable	Don't Need or Low Risk	Fear of skin cancer	Fear of skin cancer	.	Fear of Skin Cancer
Recreational	30	0.75	0.75	1	White	62	16	3	7	66	125	20.2	0	0	None	2	3	2	3	3	1	3	2	Forget to put it on	Forget to put it on	.	Forget	Fear of skin cancer	Fear of skin cancer	.	Fear of Skin Cancer
Recreational	18	0.25	0.75	1	White	28	16	6	7	67	128	20	0	0	None	1	3	3	4	4	5	4	2	Forget to put it on	Forget to put it on	.	Forget	Fear of skin aging	Fear of skin aging	.	Fear of Skin Aging
Recreational	45	0.5	0.5	1	White	36	16	9	8	63	130	23	0	0	None	2	3	2	3	3	1	4	3	Forget to put it on	Forget to put it on	.	Forget	Fear of skin cancer	Fear of skin cancer	.	Fear of Skin Cancer
Recreational	20	0.75	0.5	1	White	29	16	9	7	68	132	20.1	0	0	None	3	3	2	4	4	2	5	3	Forget to put it on	Forget to put it on	.	Forget	Comfort level	Comfort level	.	Comfort Level
Recreational	20	0.75	0.25	1	Asian or Pacific Islander	42	16	6	8	65	137	22.8	0	0	None	1	3	4	3	4	2	2	2	Forget to put it on	Forget to put it on	.	Forget	Comfort level	Comfort level	.	Comfort Level
National	20	0.75	0.25	1	White	32	16	7	7	63	135	23.9	0	0	None	3	5	4	3	4	2	2	3	Runs in my eyes/mouth	Uncomfortable	.	Uncomfortable	hate sunburns	Avoid sunburn	.	Avoid Sunburn
Recreational	6	0.75	0.25	1	Asian or Pacific Islander	33	16	8	7	61	133	25.1	0	0	None	1	1	1	4	3	1	3	2	.	.	.		Fear of skin cancer	Fear of skin cancer	.	Fear of Skin Cancer
Recreational	25	1	0.75	1	White	38	16	7	7	66	175	28.2	0	0	None	3	3	3	3	4	1	2	3	Forget to put it on	Forget to put it on	.	Forget	Comfort level	Comfort level	.	Comfort Level
Recreational	90	0.75	1	0	White	40	16	6	6	70	170	24.4	0	0	None	5	4	2	3	3	3	3	5	not worried about it	Don't need/low risk	.	Don't Need or Low Risk	Fear of skin cancer	Fear of skin cancer	.	Fear of Skin Cancer
Recreational	23	1	0.25	0	White	56	16	7	7	67	150	23.5	0	0	None	4	5	5	3	3	5	4	5	Runs in my eyes/mouth	Uncomfortable	.	Uncomfortable	Fear of skin cancer	Fear of skin cancer	.	Fear of Skin Cancer
Conference/State	45	0.25	0.75	0	White	39	16	8	6	72	170	23.1	0	0	None	3	4	2	3	4	1	3	3	not in the habit of wearing it	Don't think about it	.	Other	Fear of skin aging	Fear of skin aging	.	Fear of Skin Aging
Recreational	12	0.75	0.5	1	White	37	16	9	7	63	116	20.5	1	0	Melanoma	1	2	3	3	3	2	2	1	.	.	.		Fear of skin cancer	Fear of skin cancer	.	Fear of Skin Cancer
Recreational	10	0.75	0.25	0	White	37	16	9	8	70	190	27.3	0	0	None	4	2	2	4	3	4	3	2	Runs in my eyes/mouth	Uncomfortable	.	Uncomfortable	Fear of skin cancer	Fear of skin cancer	.	Fear of Skin Cancer
Recreational	15	0.75	0.25	0	White	40	16	2	6	74	174	22.3	0	0	None	3	3	3	3	3	2	3	3	Forget to put it on	Forget to put it on	.	Forget	Comfort level	Comfort level	.	Comfort Level
Recreational	22	1	0.25	1	White	51	16	9	8	64	124	21.3	0	0	None	2	2	2	3	3	3	3	2	Forget to put it on	Forget to put it on	.	Forget	Fear of skin cancer	Fear of skin cancer	.	Fear of Skin Cancer
Recreational	19	0.5	0	1	White	57	16	8	7	65	123	20.5	0	0	None	1	2	2	3	3	4	2	3	Forget to put it on	Forget to put it on	.	Forget	Comfort level	Comfort level	.	Comfort Level
Recreational	25	0.5	0.5	1	White	38	16	6	7	65	130	21.6	0	0	None	3	3	3	4	3	4	4	3	Forget to put it on	Forget to put it on	.	Forget	Maintaining my tan	Maintiaining my tan	.	Maintaining My Tan
Recreational	30	0.75	0.75	0	Asian or Pacific Islander	25	16	2	7	69	148	21.9	0	0	None	3	4	2	3	3	1	3	3	.	.	.		Fear of skin cancer	Fear of skin cancer	.	Fear of Skin Cancer
Recreational	40	0.75	0.25	0	White	64	16	5	7	70	170	24.4	0	0	None	4	4	2	3	3	2	4	4	Forget to put it on	Forget to put it on	.	Forget	Fear of skin cancer	Fear of skin cancer	.	Fear of Skin Cancer
Recreational	30	0.75	0.25	1	Asian or Pacific Islander	27	16	3	9	61	135	25.5	0	0	None	4	4	5	3	4	5	2	3	Forget to put it on	Forget to put it on	.	Forget	Don't think about it.	Negligence/Don?t think about	.	Other
Conference/State	38	0.5	0.5	0	White	51	16	6	7	69	145	21.4	0	0	None	4	4	3	3	3	3	2	3	Runs in my eyes/mouth	Uncomfortable	.	Uncomfortable	Fear of skin aging	Fear of skin aging	.	Fear of Skin Aging
Conference/State	12	0.5	0.5	1	White	49	16	7	7	65	140	23.3	0	0	None	2	2	2	3	4	2	2	2	.	.	.		Fear of skin aging	Fear of skin aging	.	Fear of Skin Aging
Recreational	10	0.25	0.25	0	White	56	14	8	8	72	197	26.7	0	0	None	3	3	1	2	3	1	2	3	Runs in my eyes/mouth	Uncomfortable	.	Uncomfortable	Fear of skin cancer	Fear of skin cancer	.	Fear of Skin Cancer
Regional	30	0.75	0.25	1	White	31	16	6	8	65	118	19.6	0	0	None	1	4	2	2	4	3	2	1	.	.	.		Fear of skin cancer	Fear of skin cancer	.	Fear of Skin Cancer
Recreational	35	0.5	0.25	1	White	57	16	5	7	68	137	20.8	0	0	None	3	4	3	3	3	3	2	3	Forget to put it on	Forget to put it on	.	Forget	Fear of skin cancer	Fear of skin cancer	.	Fear of Skin Cancer
Recreational	35	1	0.5	1	White	41	16	5	7	67	130	20.4	0	0	None	1	2	2	3	3	4	3	2	.	.	.		Fear of skin cancer	Fear of skin cancer	.	Fear of Skin Cancer
Regional	15	0.25	0.25	1	White	48	16	4	7	65	131	21.8	0	0	None	1	3	2	4	3	1	3	3	Want to get more Vitamin D	Want to get more Vitamin D	.	Want to get more Vitamin D	Fear of skin aging	Fear of skin aging	.	Fear of Skin Aging
Recreational	15	0.75	0.25	1	White	51	16	3	9	66	138	22.3	0	0	None	2	5	3	3	3	2	3	3	Forget to put it on	Forget to put it on	.	Forget	Fear of skin cancer	Fear of skin cancer	.	Fear of Skin Cancer
Recreational	15	0.75	0.5	1	White	50	16	4	8	68	155	23.6	0	0	None	3	3	3	3	2	2	2	3	Forget to put it on	Forget to put it on	.	Forget	Fear of skin cancer	Fear of skin cancer	.	Fear of Skin Cancer
Recreational	50	0	1	1	White	50	16	7	8	67	125	19.6	0	0	None	2	3	2	3	3	1	3	3	.	.	.		Fear of skin aging	Fear of skin aging	.	Fear of Skin Aging
Regional	15	0.5	0.5	0	White	30	16	4	8	72	179	24.3	0	0	None	3	4	4	3	4	4	4	3	Runs in my eyes/mouth	Uncomfortable	.	Uncomfortable	Fear of skin cancer	Fear of skin cancer	.	Fear of Skin Cancer
Recreational	50	0.75	0	1	White	44	16	4	7	66.8	128	20.2	0	0	None	1	1	1	3	4	1	3	1	.	.	.		Fear of skin cancer	Fear of skin cancer	.	Fear of Skin Cancer
National	60	0.5	0.25	1	White	24	16	6	8	68	125	19	0	0	None	2	3	3	4	4	1	3	2	Forget to put it on	Forget to put it on	.	Forget	Fear of skin cancer	Fear of skin cancer	.	Fear of Skin Cancer
National	30	0.5	0.5	0	White	45	16	7	7	69	140	20.7	0	1	Other Skin Cancer	3	3	2	2	3	1	2	2	.	.	.		Fear of skin aging	Fear of skin aging	.	Fear of Skin Aging
Recreational	0	0	0	0	White	63	14	6	7	71	183	25.5	0	0	None	5	5	2	3	3	3	3	3	Want to get more Vitamin D	Want to get more Vitamin D	.	Want to get more Vitamin D	Fear of skin aging	Fear of skin aging	.	Fear of Skin Aging
Regional	5	0.25	0.25	0	White	63	16	2	7	70	195	28	0	0	None	3	3	2	3	3	3	3	2	Forget to put it on	Forget to put it on	.	Forget	Comfort level	Comfort level	.	Comfort Level
Recreational	30	0.25	0.25	0	Asian or Pacific Islander	41	16	3	7	67	135	21.1	0	0	None	4	4	1	4	5	5	2	4	Makes me sweat too much	Uncomfortable	.	Uncomfortable	I don't figure I would need to put sunscreen on	Don't think I need	.	Other
Recreational	20	1	0.25	1	White	74	14	1	6	62	137	25.1	0	0	None	1	2	2	3	3	1	2	1	.	.	.		Fear of skin aging	Fear of skin aging	.	Fear of Skin Aging
National	20	0.75	0.5	1	White	55	16	8	6	60	110	21.5	0	0	None	2	2	3	3	3	3	2	3	.	.	.		Fear of skin cancer	Fear of skin cancer	.	Fear of Skin Cancer
International	50	0.25	0.75	1	White	55	16	2	7	66	116	18.7	0	0	None	2	4	3	3	5	1	2	2	.	.	.		Comfort level	Comfort level	.	Comfort Level
National	0	0	0	0	White	60	16	6	8	68	140	21.3	0	0	None	5	4	4	4	3	3	3	5	Want to get more Vitamin D	Want to get more Vitamin D	.	Want to get more Vitamin D	Fear of skin cancer	Fear of skin cancer	.	Fear of Skin Cancer
Recreational	35	0.75	0	1	White	49	16	7	7	66	130	21	0	0	None	2	3	3	3	3	3	2	2	.	.	.		Fear of skin cancer	Fear of skin cancer	.	Fear of Skin Cancer
Recreational	40	1	0.25	0	White	73	14	7	8	66	140	22.6	0	0	None	4	4	4	3	4	2	3	4	Forget to put it on	Forget to put it on	.	Forget	Comfort level	Comfort level	.	Comfort Level
Regional	30	0.25	0.5	1	Latino	26	16	8	6	65	130	21.6	0	0	None	3	3	3	3	3	2	4	3	Forget to put it on	Forget to put it on	.	Forget	Comfort level	Comfort level	.	Comfort Level
Recreational	40	0.75	0.25	0	White	43	16	8	6	73	165	21.8	0	0	None	3	4	3	2	3	3	1	2	Do only run before 10am and after 5pm	Avoid mid-day sun	.	Avoid Mid-Day Sun	Fear of skin cancer	Fear of skin cancer	.	Fear of Skin Cancer
Recreational	15	0.5	0.25	1	White	59	16	3	7	65	135	22.5	0	0	None	2	4	1	3	3	1	3	3	Forget to put it on	Forget to put it on	.	Forget	Fear of skin cancer	Fear of skin cancer	.	Fear of Skin Cancer
Recreational	12	0.25	0	0	White	71	16	7	9	72	180	24.4	0	0	None	5	3	1	4	2	2	2	3	run in the early morning with mild sun	Avoid mid-day sun	.	Avoid Mid-Day Sun	Fear of skin cancer	Fear of skin cancer	.	Fear of Skin Cancer
National	12	0.25	0.5	1	White	49	16	6	7	66.5	135	21.5	0	0	None	2	4	2	4	3	2	5	3	Forget to put it on	Forget to put it on	.	Forget	Fear of skin cancer	Fear of skin cancer	.	Fear of Skin Cancer
Recreational	32	0.75	0	1	White	65	16	3	7	60	105	20.5	0	0	None	2	3	3	3	4	2	2	3	Forget to put it on	Forget to put it on	.	Forget	I like the sun	Don't think I need	.	Other
International	55	0.75	0.5	1	White	46	16	7	6	62	117	21.4	0	0	None	2	3	2	3	2	4	2	2	Forget to put it on	Forget to put it on	.	Forget	Fear of skin cancer	Fear of skin cancer	.	Fear of Skin Cancer
National	45	1	0.25	0	White	46	16	2	7	73	170	22.4	0	0	None	2	5	3	3	3	2	4	3	Makes me sweat too much	Uncomfortable	.	Uncomfortable	Fear of skin cancer	Fear of skin cancer	.	Fear of Skin Cancer
Regional	45	0.5	0	0	White	50	16	3	7	66	150	24.2	0	0	None	5	5	1	4	4	2	2	5	inconvience to apply	Inconvenient	.	Inconvenient or Too Lazy	simplicity	Convenience	.	Other
Regional	30	1	0.25	0	White	58	16	7	6	72	185	25.1	0	0	None	4	4	1	4	4	3	4	5	Want to get more Vitamin D	Want to get more Vitamin D	.	Want to get more Vitamin D	Fear of skin aging	Fear of skin aging	.	Fear of Skin Aging
Recreational	20	0.5	0.25	0	Asian or Pacific Islander	42	16	6	7	70	162	23.2	0	0	None	2	2	2	3	3	3	3	2	.	.	.		Fear of skin aging	Fear of skin aging	.	Fear of Skin Aging
Recreational	42	0.75	0.5	0	Other	20	12	5	7	68	141	21.4	0	0	None	4	4	5	3	5	2	3	4	Want to get more Vitamin D	Want to get more Vitamin D	.	Want to get more Vitamin D	Comfort level	Comfort level	.	Comfort Level
Recreational	20	0.75	0.25	1	White	51	16	5	8	68	145	22	0	0	None	1	2	2	3	3	3	2	2	.	.	.		Fear of skin cancer	Fear of skin cancer	.	Fear of Skin Cancer
Recreational	35	0.5	0.25	0	White	44	16	9	7	66	150	24.2	0	0	None	2	2	3	4	2	2	2	1	Forget to put it on	Forget to put it on	.	Forget	Fear of skin cancer	Fear of skin cancer	.	Fear of Skin Cancer
National	40	0.5	0.5	0	White	52	16	6	7	68	145	22	0	0	None	1	2	2	4	2	5	3	2	.	.	.		Fear of skin aging	Fear of skin aging	.	Fear of Skin Aging
Recreational	75	0.5	1	1	White	40	16	5	7	61	100	18.9	0	0	None	1	5	3	3	3	4	4	1	.	.	.		Fear of skin cancer	Fear of skin cancer	.	Fear of Skin Cancer
Regional	50	0.5	0.5	0	White	23	16	2	6	64	122	20.9	0	0	None	5	5	5	3	3	5	2	5	Forget to put it on	Forget to put it on	.	Forget	Comfort level	Comfort level	.	Comfort Level
Regional	25	0.25	0.5	0	White	55	16	7	7	72	156	21.2	0	0	None	3	3	3	2	2	5	2	3	.	.	.		Comfort level	Comfort level	.	Comfort Level
Recreational	22	0.25	0.5	1	Asian or Pacific Islander	48	16	4	8	55.5	120	27.4	0	0	None	1	5	2	3	3	5	2	2	.	.	.		Comfort level	Comfort level	.	Comfort Level
Recreational	55	0.25	0.5	0	White	46	16	9	6	65	128	21.3	0	0	None	3	3	1	3	3	1	3	2	Usually don't have some handy	Inconvenient	.	Inconvenient or Too Lazy	Fear of skin aging	Fear of skin aging	.	Fear of Skin Aging
Recreational	35	0.25	0.5	0	White	61	16	6	8	69	146	21.6	0	1	Other Skin Cancer	1	4	2	3	3	3	2	1	.	.	.		Comfort level	Comfort level	.	Comfort Level
Conference/State	25	0.75	0	0	White	55	14	3	6	68	185	28.1	0	0	None	2	3	4	3	3	4	3	4	Forget to put it on	Forget to put it on	.	Forget	Comfort level	Comfort level	.	Comfort Level
Recreational	25	0.5	0.75	0	White	75	16	6	7	69	143	21.1	0	0	None	3	3	3	3	3	2	2	2	.	.	.		Comfort level	Comfort level	.	Comfort Level
Regional	25	0.5	0.25	0	White	49	16	3	8	72	160	21.7	0	0	None	4	4	2	3	4	3	2	4	run later or early when risk is low	Avoid mid-day sun	.	Avoid Mid-Day Sun	Maintaining my tan	Maintiaining my tan	.	Maintaining My Tan
International	80	0.25	0.75	0	Other	31	16	4	10	70	134	19.2	0	0	None	5	5	5	3	2	5	5	5	health concerns from chemicals in sunscreen. Also, not a norm in my family or culture.	Avoid chemicals	Not a norm	Other	Comfort level	Comfort level	.	Comfort Level
International	60	0	0.25	0	Latino	24	16	4	8	70	140	20.1	0	0	None	5	5	5	3	4	4	5	4	I generally use sunscreen only when it is exceedingly hot and bright out, and can really feel the sun beating on me. Otherwise I don't use it because I want to make sure to get Vit D and I'm not 100% sure it prevents skin cancer.	Want to get more Vitamin D	.	Want to get more Vitamin D	Fear of skin cancer	Fear of skin cancer	.	Fear of Skin Cancer
Recreational	35	0	1	1	Asian or Pacific Islander	42	16	7	7	59	97	19.6	0	0	None	4	5	5	5	4	5	5	4	Want to get tan	Want to get tan	.	Want to get tan	Fear of skin aging	Fear of skin aging	.	Fear of Skin Aging
Conference/State	0	0	0	0	White	62	14	6	7	70	150	21.5	0	0	None	4	4	2	5	3	2	5	5	Forget to put it on	Forget to put it on	.	Forget	Fear of skin cancer	Fear of skin cancer	.	Fear of Skin Cancer
National	25	0.25	0.25	0	White	68	16	9	8	73	175	23.1	0	0	None	2	4	1	4	3	2	4	2	.	.	.		Fear of skin cancer	Fear of skin cancer	.	Fear of Skin Cancer
Recreational	20	0.75	0.5	0	White	31	16	6	8	76	195	23.7	0	0	None	1	3	4	3	3	2	3	3	Forget to put it on	Forget to put it on	.	Forget	Fear of skin cancer	Fear of skin cancer	.	Fear of Skin Cancer
Regional	50	0.75	0.25	0	Other	26	16	5	7	68	145	22	0	0	None	2	5	3	3	3	5	2	3	Don't think I need it, taking other precautions like wearing a hat, have dark skin	Don't need/low risk	.	Don't Need or Low Risk	Fear of skin aging	Fear of skin aging	.	Fear of Skin Aging
Recreational	15	0.5	0.25	1	White	41	16	7	7	64	125	21.5	0	0	None	1	2	3	2	3	1	2	1	.	.	.		Fear of skin aging	Fear of skin aging	.	Fear of Skin Aging
Recreational	20	0.75	0.25	1	White	41	16	9	7	67	130	20.4	0	0	None	3	3	2	3	4	5	3	4	Forget to put it on	Forget to put it on	.	Forget	Comfort level	Comfort level	.	Comfort Level
Recreational	30	1	0.75	0	White	42	14	9	6	72	183	24.8	0	0	None	3	3	2	3	3	2	3	3	Don't think it prevents skin cancer	Don't need/low risk	.	Don't Need or Low Risk	Fear of skin cancer	Fear of skin cancer	.	Fear of Skin Cancer
National	55	0.5	0.25	1	Other	34	16	5	7	69	148	21.9	0	0	None	3	4	3	3	3	4	4	2	.	.	.		Comfort level	Comfort level	.	Comfort Level
Recreational	30	0.5	0.25	1	White	26	16	6	6	66	145	23.4	0	0	None	1	3	2	3	3	4	3	2	.	.	.		Fear of skin cancer	Fear of skin cancer	.	Fear of Skin Cancer
Regional	35	0.5	0.5	1	White	33	16	7	8	64	142	24.4	0	0	None	2	3	3	3	3	3	2	2	Not convenient	Inconvenient	.	Inconvenient or Too Lazy	Fear of skin cancer	Fear of skin cancer	.	Fear of Skin Cancer
Recreational	20	0.75	0.25	1	White	44	16	7	8	68	132	20.1	0	0	None	2	3	3	3	4	3	4	3	Runs in my eyes/mouth	Uncomfortable	.	Uncomfortable	Fear of skin cancer	Fear of skin cancer	.	Fear of Skin Cancer
Recreational	28	0.75	0.25	1	White	53	16	7	7	69	130	19.2	0	0	None	1	4	5	3	3	3	2	3	Forget to put it on	Forget to put it on	.	Forget	Fear of skin aging	Fear of skin aging	.	Fear of Skin Aging
Recreational	25	0.25	0.5	1	White	51	16	9	6	66	140	22.6	0	0	None	1	1	3	3	3	1	2	1	.	.	.		Maintaining my tan	Maintiaining my tan	.	Maintaining My Tan
National	25	0.5	0.25	1	White	55	16	6	8	62.5	130	23.4	0	0	None	3	3	2	3	4	2	2	3	Forget to put it on	Forget to put it on	.	Forget	discomfort from being sunburned	Avoid sunburn	.	Avoid Sunburn
Conference/State	30	0.25	0.5	0	White	48	16	2	10	73	172	22.7	0	0	None	4	4	1	3	3	1	1	3	run at times when sun is low	Avoid mid-day sun	.	Avoid Mid-Day Sun	Fear of skin cancer	Fear of skin cancer	.	Fear of Skin Cancer
Conference/State	30	0.25	0.5	1	White	46	16	5	9	65	120	20	0	0	None	2	3	3	3	3	2	3	2	Forget to put it on	Forget to put it on	.	Forget	Fear of skin aging	Fear of skin aging	.	Fear of Skin Aging
Recreational	25	0.25	0.5	1	White	38	16	8	7	67	136	21.3	0	0	None	2	3	4	4	3	2	3	3	Forget to put it on	Forget to put it on	.	Forget	Fear of skin cancer	Fear of skin cancer	.	Fear of Skin Cancer
Recreational	35	0.25	0.75	1	White	57	16	2	8	62	110	20.1	0	0	None	3	4	3	2	2	3	3	2	Runs in my eyes/mouth	Uncomfortable	.	Uncomfortable	Fear of skin cancer	Fear of skin cancer	.	Fear of Skin Cancer
Recreational	15	0.25	0.75	1	Asian or Pacific Islander	42	16	5	7	62	125	22.9	0	0	None	2	4	3	3	3	2	3	3	Forget to put it on	Forget to put it on	.	Forget	prevent sunburn	Avoid sunburn	.	Avoid Sunburn
National	60	0.5	0.5	1	White	29	16	5	9	66.5	130	20.7	0	0	None	4	4	5	3	4	3	4	5	Want to get more Vitamin D	Want to get more Vitamin D	.	Want to get more Vitamin D	Fear of skin cancer	Fear of skin cancer	.	Fear of Skin Cancer
Regional	50	0.5	0.25	1	White	19	14	5	8	66	130	21	0	0	None	2	4	3	2	3	3	2	3	Forget to put it on	Forget to put it on	.	Forget	Fear of skin cancer	Fear of skin cancer	.	Fear of Skin Cancer
Recreational	30	0.75	0.5	1	White	49	16	5	7	68	125	19	0	0	None	1	2	3	3	4	4	3	2	.	.	.		Fear of skin cancer	Fear of skin cancer	.	Fear of Skin Cancer
Recreational	13	0.25	0.75	1	White	68	16	4	10	62	110	20.1	0	0	None	4	4	2	3	3	4	3	3	Forget to put it on	Forget to put it on	.	Forget	Comfort level	Comfort level	.	Comfort Level
National	35	1	0.25	1	White	47	16	7	9	67	127	19.9	0	0	None	2	3	2	3	5	1	2	2	.	.	.		Comfort level	Comfort level	.	Comfort Level
Recreational	25	0.5	0.5	1	White	37	16	8	6	64	135	23.2	0	0	None	2	3	1	3	3	5	3	3	Usually run in the early morning	Avoid mid-day sun	.	Avoid Mid-Day Sun	laziness	Lazy	.	Other
Recreational	25	0.25	0.5	1	White	33	16	5	7	65	128	21.3	0	0	None	1	2	2	3	3	1	2	1	.	.	.		Fear of skin cancer	Fear of skin cancer	.	Fear of Skin Cancer
Recreational	19	0.25	0.25	1	Asian or Pacific Islander	32	16	8	7	60	107	20.9	0	0	None	1	2	1	3	4	2	3	1	Forget to put it on	Forget to put it on	.	Forget	Not burning	Don't burn	.	Other
Recreational	23	1	0.5	1	White	32	16	10	8	68	150	22.8	0	0	None	2	5	1	4	3	5	3	3	Runs in my eyes/mouth	Uncomfortable	.	Uncomfortable	Fear of skin cancer	Fear of skin cancer	.	Fear of Skin Cancer
International	90	0.5	0.5	0	White	24	16	5	8	69	135	19.9	0	0	None	4	4	3	3	3	3	3	4	Forget to put it on	Forget to put it on	.	Forget	Optimize Vitamin D	Optimize Vitamin D	.	Optimize Vitamin D
Recreational	14	0.5	0.25	1	White	56	16	8	7	67	155	24.3	0	0	None	1	2	3	3	4	3	3	2	.	.	.		Fear of skin aging	Fear of skin aging	.	Fear of Skin Aging
Recreational	5	0.75	0	1	Asian or Pacific Islander	36	16	8	7	60	128	25	0	0	None	2	4	2	3	3	2	4	3	Forget to put it on	Forget to put it on	.	Forget	Fear of skin cancer	Fear of skin cancer	.	Fear of Skin Cancer
Regional	20	0.5	0.25	0	White	33	16	3	6	71	159	22.2	0	0	None	3	3	3	3	3	1	2	3	Forget to put it on	Forget to put it on	.	Forget	Fear of skin cancer	Fear of skin cancer	.	Fear of Skin Cancer
Recreational	4	1	0	0	White	66	16	2	7	68	165	25.1	0	1	Other Skin Cancer	2	2	2	4	4	1	5	1	.	.	.		Fear of skin cancer	Fear of skin cancer	.	Fear of Skin Cancer
Recreational	35	0.5	0.5	1	White	61	14	3	5	64	105	18	0	0	None	1	1	4	3	4	2	1	2	.	.	.		Fear of skin aging	Fear of skin aging	.	Fear of Skin Aging
Recreational	55	0.75	0.5	1	White	46	16	3	7	64	118	20.3	0	0	None	1	2	2	3	3	1	2	1	.	.	.		Fear of skin cancer	Fear of skin cancer	.	Fear of Skin Cancer
Recreational	25	0.5	0.5	1	White	36	16	7	8	67	130	20.4	0	0	None	3	4	4	3	3	2	3	2	Forget to put it on	Forget to put it on	.	Forget	Comfort level	Comfort level	.	Comfort Level
Recreational	0	0	0	1	White	39	16	7	8	69	165	24.4	0	0	None	2	3	2	4	3	2	3	4	.	.	.		Maintaining my tan	Maintiaining my tan	.	Maintaining My Tan
International	60	0.25	0.25	0	White	28	16	7	9	71	150	20.9	0	0	None	3	4	3	3	3	3	3	3	Forget to put it on	Forget to put it on	.	Forget	Maintaining my tan	Maintiaining my tan	.	Maintaining My Tan
Regional	21	0.5	0	1		28	16	4	8	68	135	20.5	0	0	None	1	1	2	3	4	1	2	2	.	.	.		Fear of skin cancer	Fear of skin cancer	.	Fear of Skin Cancer
Recreational	9	0.75	0.5	1	White	26	16	5	8	64	130	22.3	0	0	None	4	4	4	3	4	1	3	3	Want to get more Vitamin D	Want to get more Vitamin D	.	Want to get more Vitamin D	Fear of skin cancer	Fear of skin cancer	.	Fear of Skin Cancer
Recreational	12	0.5	0.25	1	White	37	16	7	7	67.5	134	20.7	0	0	None	3	3	2	3	3	3	2	2	Forget to put it on	Forget to put it on	.	Forget	Fear of skin cancer	Fear of skin cancer	.	Fear of Skin Cancer
National	50	0.25	0	0	White	62	16	6	7	69	175	25.8	0	0	None	1	1	1	2	3	2	2	1	.	.	.		Fear of skin cancer	Fear of skin cancer	.	Fear of Skin Cancer
Recreational	9	0.5	0.25	1	White	38	16	6	8	62	135	24.7	0	0	None	1	3	4	3	3	2	2	3	Forget to put it on	Forget to put it on	.	Forget	Fear of skin aging	Fear of skin aging	.	Fear of Skin Aging
Regional	50	0.75	0.25	0	White	28	16	5	7	71	162	22.6	0	0	None	3	4	4	4	4	3	2	2	running early morning or late afternoon when sun's rays are weak	Avoid mid-day sun	.	Avoid Mid-Day Sun	Comfort level	Comfort level	.	Comfort Level
Recreational	30	0.75	0.75	0	White	41	16	4	7	76	175	21.3	0	0	None	3	3	2	3	3	2	2	3	Not running during sun hours	Avoid mid-day sun	.	Avoid Mid-Day Sun	Comfort level	Comfort level	.	Comfort Level
International	70	0.5	0	0	White	24	16	8	8	73	170	22.4	0	0	None	3	4	4	4	4	4	3	3	Forget to put it on	Forget to put it on	.	Forget	Fear of skin cancer	Fear of skin cancer	.	Fear of Skin Cancer
Recreational	20	0.75	0.5	1	White	32	16	8	8	62	125	22.9	0	0	None	3	2	3	3	3	2	4	3	.	.	.		Fear of skin cancer	Fear of skin cancer	.	Fear of Skin Cancer
Recreational	28	0.75	0	1	White	45	16	8	8	60	118	23	0	0	None	3	3	3	3	3	4	3	3	Forget to put it on	Forget to put it on	.	Forget	Fear of skin aging	Fear of skin aging	.	Fear of Skin Aging
Regional	60	0.5	0.75	0	White	54	16	8	7	71	150	20.9	0	0	None	3	3	5	3	3	5	5	4	.	.	.		Fear of skin cancer	Fear of skin cancer	.	Fear of Skin Cancer
Recreational	30	1	0.25	1	White	66	16	8	7	63	130	23	0	0	None	2	3	4	3	4	2	3	3	Want to get more Vitamin D	Want to get more Vitamin D	.	Want to get more Vitamin D	Fear of skin aging	Fear of skin aging	.	Fear of Skin Aging
Recreational	30	0.5	0.25	1	White	41	16	9	6	64	122	20.9	0	0	None	1	3	5	4	4	2	2	3	Forget to put it on	Forget to put it on	.	Forget	Fear of skin cancer	Fear of skin cancer	.	Fear of Skin Cancer
Recreational	45	0.5	0.25	0	Asian or Pacific Islander	48	16	9	6	67	145	22.7	0	0	None	5	4	1	4	3	2	4	4	.	.	.		my memory	Negligence/Don?t think about	.	Other
Recreational	45	0.75	0	1	White	38	16	5	9	68	130	19.8	0	0	None	2	4	4	4	4	5	3	3	Makes me sweat too much	Uncomfortable	.	Uncomfortable	Fear of skin cancer	Fear of skin cancer	.	Fear of Skin Cancer
Recreational	45	0.5	0.25	1	White	52	16	6	6	67	128	20	0	0	None	1	3	1	3	3	3	2	3	Forget to put it on	Forget to put it on	.	Forget	Fear of skin aging	Fear of skin aging	.	Fear of Skin Aging
National	32	0.5	0.25	0	White	53	16	7	8	67	138	21.6	0	0	None	3	3	2	3	2	3	2	2	Don't think it prevents skin cancer	Don't need/low risk	.	Don't Need or Low Risk	Fear of skin cancer	Fear of skin cancer	.	Fear of Skin Cancer
Recreational	30	0.5	0.25	0	White	48	16	3	8	69	155	22.9	0	0	None	4	4	2	3	3	5	2	2	Runs in my eyes/mouth	Uncomfortable	.	Uncomfortable	I forget and am in the sun so much that its just part of what I do.	Negligence/Don?t think about	.	Other
Regional	70	0.5	0.25	0	White	36	16	8	7	69	155	22.9	0	0	None	3	3	3	3	3	2	2	3	always in a hurry	Inconvenient	.	Inconvenient or Too Lazy	Comfort level	Comfort level	.	Comfort Level
Regional	50	0.25	0.5	0	White	28	16	4	7	73	149	19.7	0	0	None	3	3	3	2	3	5	3	4	Runs in my eyes/mouth	Uncomfortable	.	Uncomfortable	Fear of skin cancer	Fear of skin cancer	.	Fear of Skin Cancer
International	100	0.75	0.5	0	Latino	28	16	3	8	69	136	20.1	0	0	None	4	4	4	3	4	2	3	4	Want to get tan	Want to get tan	.	Want to get tan	Fear of skin cancer	Fear of skin cancer	.	Fear of Skin Cancer
National	80	0.5	0	0	White	24	16	8	7	75	170	21.2	0	0	None	4	4	4	3	5	2	4	4	Want to get tan	Want to get tan	.	Want to get tan	Fear of skin cancer	Fear of skin cancer	.	Fear of Skin Cancer
National	70	0.5	0.75	0	White	27	16	6	8	70	140	20.1	0	0	None	5	5	4	4	3	1	2	4	Just never used sunscreen and have been reinforced not to use it since I've run this far in my life and remained fine without it	Don't need/low risk	.	Don't Need or Low Risk	Comfort level	Comfort level	.	Comfort Level
Recreational	27	1	0	0	Asian or Pacific Islander	55	16	7	6	65	135	22.5	0	0	None	4	4	3	4	4	2	2	2	Runs in my eyes/mouth	Uncomfortable	.	Uncomfortable	not thinking aboiut it	Negligence/Don?t think about	.	Other
Regional	80	1	0	0	White	26	16	8	8	67	124	19.4	0	0	None	3	3	3	3	3	1	2	2	Forget to put it on	Forget to put it on	.	Forget	Fear of skin cancer	Fear of skin cancer	.	Fear of Skin Cancer
National	60	0.75	0	0	White	24	16	3	6	72	159	21.6	0	0	None	5	5	5	3	5	5	3	4	I don't ever think about this issue	Don't think about it	.	Other	Comfort level	Comfort level	.	Comfort Level
National	40	0.75	0.25	0	White	24	16	4	9	72	145	19.7	0	0	None	3	3	3	3	3	4	3	5	Want to get tan	Want to get tan	.	Want to get tan	enjoyment	Comfort level	.	Comfort Level
National	40	0.5	0.5	0	White	26	16	6	7	72	170	23.1	0	0	None	4	3	5	4	4	5	2	3	Want to get tan	Want to get tan	.	Want to get tan	Maintaining my tan	Maintiaining my tan	.	Maintaining My Tan
International	40	0.75	0.25	1	White	29	16	8	6	64	108	18.5	0	0	None	3	3	3	3	3	4	2	3	Forget to put it on	Forget to put it on	.	Forget	Fear of skin aging	Fear of skin aging	.	Fear of Skin Aging
Recreational	35	0.75	0.75	0	White	40	16	8	8	70	153	22	0	0	None	3	4	3	3	3	3	5	3	Forget to put it on	Forget to put it on	.	Forget	Comfort level	Comfort level	.	Comfort Level
Recreational	35	0	0.5	0	White	54	14	7	7	71	160	22.3	0	0	None	5	5	3	4	3	2	5	5	Want to get tan	Want to get tan	.	Want to get tan	Comfort level	Comfort level	.	Comfort Level
Recreational	50	0.5	0.75	1	White	44	16	2	8	62	98	17.9	0	0	None	2	2	3	3	3	2	3	1	.	.	.		Comfort level	Comfort level	.	Comfort Level
National	60	0	0.75	0	White	41	16	7	7	72	155	21	0	0	None	2	2	1	2	3	3	2	2	.	.	.		Fear of skin cancer	Fear of skin cancer	.	Fear of Skin Cancer
National	20	0.75	0.25	0	White	71	16	3	7	70	150	21.5	0	0	None	4	4	4	3	3	5	3	4	Too lazy - didn't see a real need.	Too lazy	Don't need/low risk	Inconvenient or Too Lazy	Fear of skin aging	Fear of skin aging	.	Fear of Skin Aging
Recreational	30	0.75	0.25	1	White	67	16	7	8	60	122	23.8	0	0	None	2	3	3	3	3	2	3	3	Forget to put it on	Forget to put it on	.	Forget	Comfort level	Comfort level	.	Comfort Level
Recreational	50	0.5	0.75	0	White	55	12	8	7	72	185	25.1	0	0	None	4	4	3	4	4	3	4	3	Forget to put it on	Forget to put it on	.	Forget	Fear of skin cancer	Fear of skin cancer	.	Fear of Skin Cancer
Regional	75	0.5	0.5	1	White	22	16	5	7	64	117	20.1	0	0	None	3	3	4	2	3	4	1	3	Run in dark	Avoid mid-day sun	.	Avoid Mid-Day Sun	temperature	Level of sun exposure	.	Other
Regional	20	0.5	0.75	0	Latino	38	16	5	7	76	203	24.7	0	0	None	5	5	5	5	3	3	2	5	Run either early in the morning or early evening	Avoid mid-day sun	.	Avoid Mid-Day Sun	Comfort level	Comfort level	.	Comfort Level
Regional	26	0.5	0.25	0	White	31	16	3	7	74	168	21.6	0	0	None	3	3	4	3	3	3	2	2	Forget to put it on	Forget to put it on	.	Forget	Comfort level	Comfort level	.	Comfort Level
Recreational	20	1	0.75	1	White	57	16	4	7	64	126	21.6	0	0	None	1	2	2	3	3	1	3	2	.	.	.		Fear of skin aging	Fear of skin aging	.	Fear of Skin Aging
National	15	0	0	1	White	46	18	5	7	62	111	20.3	0	0	None	4	5	3	3	4	1	2	4	can't sweat through it, overheat	Uncomfortable	.	Uncomfortable	convience	Convenience	.	Other
National	45	0.75	0.25	1	White	36	16	8	9	70	159	22.8	0	0	None	3	3	2	3	3	1	3	3	Runs in my eyes/mouth	Uncomfortable	.	Uncomfortable	Comfort level	Comfort level	.	Comfort Level
Recreational	35	0.5	0.75	0	White	70	14	2	6	66	112	18.1	0	1	Other Skin Cancer	3	4	2	3	3	2	3	2	Want to get more Vitamin D	Want to get more Vitamin D	.	Want to get more Vitamin D	Fear of skin cancer	Fear of skin cancer	.	Fear of Skin Cancer
Recreational	45	0.25	0.75	0	White	55	16	2	8	75	195	24.4	0	0	None	3	3	2	3	3	3	5	2	Want to get more Vitamin D	Want to get more Vitamin D	.	Want to get more Vitamin D	Fear of skin cancer	Fear of skin cancer	.	Fear of Skin Cancer
National	30	1	1	1	White	50	16	7	8	60	104	20.3	0	0	None	2	3	5	3	3	3	4	2	.	.	.		Maintaining my tan	Maintiaining my tan	.	Maintaining My Tan
Regional	55	0.5	0.75	1	White	35	16	6	8	66	122	19.7	0	0	None	3	3	3	3	3	3	2	3	Forget to put it on	Forget to put it on	.	Forget	Optimize Vitamin D	Optimize Vitamin D	.	Optimize Vitamin D
Regional	35	0.75	0.5	1	White	49	18	7	8	67	135	21.1	0	0	None	5	5	2	3	3	2	2	4	gets in my eyes when I sweat	Uncomfortable	.	Uncomfortable	Fear of skin cancer	Fear of skin cancer	.	Fear of Skin Cancer
Recreational	35	0.75	0.25	1	White	50	16	4	8	63	96	17	0	0	None	1	4	3	3	3	1	1	1	.	.	.		Fear of skin cancer	Fear of skin cancer	.	Fear of Skin Cancer
National	60	1	0.25	1	White	59	16	9	7	69	125	18.5	0	0	None	3	3	4	3	3	4	2	3	Runs in my eyes/mouth	Uncomfortable	.	Uncomfortable	Habit of not really thinking about sun exposure	Negligence/Don?t think about	.	Other
National	33	0.25	0.75	1	White	49	16	7	9	70	140	20.1	0	0	None	3	3	4	3	3	3	2	3	Forget to put it on	Forget to put it on	.	Forget	Fear of skin cancer	Fear of skin cancer	.	Fear of Skin Cancer
Regional	60	0.5	0.25	1	White	38	16	3	8	64	97	16.6	0	0	None	2	3	4	3	3	2	2	2	.	.	.		Optimize Vitamin D	Optimize Vitamin D	.	Optimize Vitamin D
Recreational	35	0.25	0.5	1	Asian or Pacific Islander	45	16	7	7	66	134	21.6	0	0	None	1	3	3	3	3	4	2	1	.	.	.		Fear of skin cancer	Fear of skin cancer	.	Fear of Skin Cancer
National	30	0.5	0.5	1	White	55	16	7	5	61	110	20.8	0	0	None	3	3	4	3	3	3	4	3	.	.	.		Fear of skin cancer	Fear of skin cancer	.	Fear of Skin Cancer
Recreational	25	0.5	0.25	1	White	44	16	7	7	66	140	22.6	0	0	None	3	3	3	3	3	2	2	3	Forget to put it on	Forget to put it on	.	Forget	Comfort level	Comfort level	.	Comfort Level
Recreational	21	0.25	0.75	1	White	57	14	4	8	62	113	20.7	0	0	None	2	2	4	3	3	3	2	2	Want to get more Vitamin D	Want to get more Vitamin D	.	Want to get more Vitamin D	Comfort level	Comfort level	.	Comfort Level
Recreational	15	0.25	0.5	1	White	38	16	7	7	67.5	134	20.7	0	0	None	2	2	2	2	3	4	2	2	Forget to put it on	Forget to put it on	.	Forget	Comfort level	Comfort level	.	Comfort Level
Recreational	10	0.5	0.5	1	Asian or Pacific Islander	41	16	7	9	63	118	20.9	0	0	None	2	3	3	2	4	2	3	2	.	.	.		Fear of skin cancer	Fear of skin cancer	.	Fear of Skin Cancer
Recreational	13	0.25	0.75	1	White	69	16	4	10	62.5	110.5	19.9	0	0	None	3	3	2	3	3	3	3	3	Forget to put it on	Forget to put it on	.	Forget	Comfort level	Comfort level	.	Comfort Level
Regional	25	0.25	0.5	1	White	32	16	7	7	67	135	21.1	0	0	None	1	2	2	2	2	1	3	2	balance between gettign some sun, but not too much, so don't wear it on shady mornign runs, but do on midday runs in the sun	Avoid mid-day sun	.	Avoid Mid-Day Sun	Fear of skin cancer	Fear of skin cancer	.	Fear of Skin Cancer
Recreational	20	0.25	0.5	1	White	54	16	6	7	68	133	20.2	0	0	None	1	3	3	2	3	2	1	3	I avoid running in full sun	Avoid mid-day sun	.	Avoid Mid-Day Sun	avoiding sunburns.	Avoid sunburn	.	Avoid Sunburn
Recreational	30	0.5	0.5	1	White	27	16	6	7	66	145	23.4	0	0	None	1	3	1	3	3	4	3	2	.	.	.		getting burned	Avoid sunburn	.	Avoid Sunburn
Recreational	15	0.5	0.25	1	White	42	16	8	7	64	125	21.5	0	0	None	1	1	3	2	4	1	1	1	.	.	.		Fear of skin aging	Fear of skin aging	.	Fear of Skin Aging
Recreational	35	0.5	0.25	1	White	58	16	5	7	68	135	20.5	0	0	None	2	3	3	3	3	3	3	3	Forget to put it on	Forget to put it on	.	Forget	Fear of skin cancer	Fear of skin cancer	.	Fear of Skin Cancer
National	30	0.25	0.75	1	White	47	16	4	9	65	125	20.8	0	0	None	2	3	3	3	3	3	2	2	Forget to put it on	Forget to put it on	.	Forget	Fear of skin aging	Fear of skin aging	.	Fear of Skin Aging
Recreational	15	0.25	0.75	1	White	52	16	10	6	66	142	22.9	0	0	None	2	2	2	3	3	1	2	2	.	.	.		Comfort level	Comfort level	.	Comfort Level
Recreational	18	0.75	0.25	1	White	50	16	8	7	54	144	34.7	0	0	None	4	4	4	3	3	5	2	4	usually run in dark or early a.m. or at night	Avoid mid-day sun	.	Avoid Mid-Day Sun	Fear of skin cancer	Fear of skin cancer	.	Fear of Skin Cancer
Recreational	20	0.75	0.25	1	White	23	16	6	7	66	135	21.8	0	0	None	2	3	5	2	5	5	4	4	Runs in my eyes/mouth	Uncomfortable	.	Uncomfortable	Fear of skin cancer	Fear of skin cancer	.	Fear of Skin Cancer
Recreational	25	0.75	0.25	0	White	26	16	4	8	72	166	22.5	0	0	None	4	4	3	3	3	3	3	4	Forget to put it on	Forget to put it on	.	Forget	Comfort level	Comfort level	.	Comfort Level
Recreational	15	0.75	0.25	1	White	29	16	6	7	67	138	21.6	0	0	None	3	4	5	3	4	3	2	3	Want to get tan	Want to get tan	.	Want to get tan	Fear of skin aging	Fear of skin aging	.	Fear of Skin Aging
Recreational	13	0.75	0.25	1	White	23	16	8	7	66	180	29	0	0	None	3	4	4	2	2	2	2	3	Want to get more Vitamin D	Want to get more Vitamin D	.	Want to get more Vitamin D	Comfort level	Comfort level	.	Comfort Level
Recreational	40	0.75	0.5	1	White	22	16	7	6	64	140	24	0	0	None	3	4	3	2	3	4	3	2	Runs in my eyes/mouth	Uncomfortable	.	Uncomfortable	Fear of skin cancer	Fear of skin cancer	.	Fear of Skin Cancer
Recreational	10	1	0	1	White	58	16	6	8	64	130	22.3	0	0	None	1	4	4	3	4	3	4	3	Forget to put it on	Forget to put it on	.	Forget	Optimize Vitamin D	Optimize Vitamin D	.	Optimize Vitamin D
National	35	0.75	0	1	White	27	16	7	6	66	130	21	0	0	None	2	2	3	3	3	2	2	3	Forget to put it on	Forget to put it on	.	Forget	Comfort level	Comfort level	.	Comfort Level
Regional	30	0.25	0.25	0	White	29	16	7	8	67	128	20	0	0	None	4	4	2	3	4	4	4	4	Want to get tan	Want to get tan	.	Want to get tan	laziness although I know I should for health reasons	Lazy	.	Other
Recreational	15	0	0.75	1	White	35	16	4	9	69	160	23.6	0	0	None	1	4	5	3	3	3	4	3	Runs in my eyes/mouth	Uncomfortable	.	Uncomfortable	Fear of skin cancer	Fear of skin cancer	.	Fear of Skin Cancer
Regional	10	1	0.75	1	White	24	16	7	7	66	125	20.2	0	0	None	4	4	5	3	3	3	2	4	Clogs my pores/feels uncomfortable	Uncomfortable	.	Uncomfortable	Comfort level	Comfort level	.	Comfort Level
Recreational	40	0.5	0.5	1	White	46	16	8	7	69	137	20.2	0	0	None	3	3	2	3	4	3	2	2	.	.	.		Fear of skin cancer	Fear of skin cancer	.	Fear of Skin Cancer
Conference/State	35	0.75	0.25	1	White	31	16	4	8	67	122	19.1	0	0	None	2	3	5	3	3	2	3	3	.	.	.		Fear of skin cancer	Fear of skin cancer	.	Fear of Skin Cancer
Conference/State	60	0.75	0.25	1	Latino	28	16	7	7	65	118	19.6	0	0	None	1	3	1	3	3	2	4	2	.	.	.		Fear of skin aging	Fear of skin aging	.	Fear of Skin Aging
Conference/State	68	0.75	0.5	1	White	23	16	3	7	71	135	18.8	0	0	None	3	4	4	3	3	5	1	4	Forget to put it on	Forget to put it on	.	Forget	Fear of skin cancer	Fear of skin cancer	.	Fear of Skin Cancer
Regional	15	0.5	0	0	White	25	16	6	7	73	165	21.8	0	0	None	4	4	5	3	5	5	2	4	Rarely run during peak sun periods; if I do it is for short duration	Avoid mid-day sun	.	Avoid Mid-Day Sun	Comfort level	Comfort level	.	Comfort Level
Recreational	45	0.75	0.5	1	White	28	18	8	7	63	125	22.1	0	0	None	4	5	3	3	4	2	3	5	Want to get tan	Want to get tan	.	Want to get tan	Fear of skin cancer	Fear of skin cancer	.	Fear of Skin Cancer
Recreational	24	0.75	0.25	0	White	51	16	5	7	68	170	25.8	0	0	None	2	2	2	3	3	3	2	2	try to run in the morning or evening	Avoid mid-day sun	.	Avoid Mid-Day Sun	Fear of skin cancer	Fear of skin cancer	.	Fear of Skin Cancer
Recreational	12	0.25	0.75	0	White	28	18	6	8	71	170	23.7	0	0	None	2	3	4	3	3	2	3	1	.	.	.		Maintaining my tan	Maintiaining my tan	.	Maintaining My Tan
Conference/State	20	0.75	0.5	0	White	22	16	8	7	73	170	22.4	0	0	None	1	2	5	4	4	3	3	3	Forget to put it on	Forget to put it on	.	Forget	Fear of skin cancer	Fear of skin cancer	.	Fear of Skin Cancer
Conference/State	24	1	0.25	1	White	29	16	4	7	67	116	18.2	0	0	None	1	3	2	3	3	3	3	3	Forget to put it on	Forget to put it on	.	Forget	Comfort level	Comfort level	.	Comfort Level
National	40	0.75	0.75	1	White	32	16	6	7	66	126	20.3	0	0	None	3	3	2	4	3	3	5	5	Forget to put it on	Forget to put it on	.	Forget	Comfort level	Comfort level	.	Comfort Level
Recreational	20	0.75	0.25	0	White	23	16	5	6	74	190	24.4	0	0	None	4	5	3	3	3	3	4	4	Don't think about it	Don't think about it	.	Other	Fear of skin cancer	Fear of skin cancer	.	Fear of Skin Cancer
Recreational	35	0.5	0.75	1	White	33	16	8	8	68	135	20.5	0	0	None	4	3	1	2	3	4	2	3	Runs in my eyes/mouth	Uncomfortable	.	Uncomfortable	Maintaining my tan	Maintiaining my tan	.	Maintaining My Tan
Recreational	20	0.75	0.75	1	White	27	16	7	8	69	148	21.9	0	0	None	2	4	4	4	3	4	4	4	Forget to put it on	Forget to put it on	.	Forget	Comfort level	Comfort level	.	Comfort Level
Recreational	30	1	0.75	1	White	32	16	7	7	67	132	20.7	0	0	None	5	5	5	3	3	5	5	5	Forget to put it on	Forget to put it on	.	Forget	Fear of skin aging	Fear of skin aging	.	Fear of Skin Aging
Recreational	35	0.5	0.5	0	White	42	16	8	7	67	140	21.9	0	0	None	4	4	2	3	3	2	4	3	Forget to put it on	Forget to put it on	.	Forget	Fear of skin aging	Fear of skin aging	.	Fear of Skin Aging
National	30	0.75	0.25	1	White	26	16	8	7	70	148	21.2	0	0	None	2	3	3	3	3	4	3	3	Forget to put it on	Forget to put it on	.	Forget	Fear of skin cancer	Fear of skin cancer	.	Fear of Skin Cancer
Recreational	20	1	0.25	1	Other	25	16	5	6	64	124	21.3	0	0	None	2	3	4	4	3	5	2	2	Forget to put it on	Forget to put it on	.	Forget	Fear of skin cancer	Fear of skin cancer	.	Fear of Skin Cancer
Recreational	20	0.75	0.5	1	White	42	16	6	7	68	135	20.5	0	0	None	2	3	2	3	3	2	2	2	.	.	.		Fear of skin cancer	Fear of skin cancer	.	Fear of Skin Cancer
Recreational	30	0.75	0.25	1	Asian or Pacific Islander	35	16	3	8	62	102	18.7	0	0	None	1	2	5	3	3	5	3	3	.	.	.		Optimize Vitamin D	Optimize Vitamin D	.	Optimize Vitamin D
Recreational	15	0.75	0.25	0	White	37	16	7	7	70	195	28	0	0	None	3	3	1	3	3	2	3	3	Runs in my eyes/mouth	Uncomfortable	.	Uncomfortable	Comfort level	Comfort level	.	Comfort Level
Recreational	40	0.5	0.75	1	White	27	16	4	7	67	128	20	0	0	None	1	4	4	3	3	4	3	4	Forget to put it on	Forget to put it on	.	Forget	Fear of skin cancer	Fear of skin cancer	.	Fear of Skin Cancer
National	20	0.75	0.25	0	White	65	16	7	7	70	170	24.4	0	0	None	4	4	3	3	3	2	3	4	Forget to put it on	Forget to put it on	.	Forget	Fear of skin aging	Fear of skin aging	.	Fear of Skin Aging
Recreational	10	0.75	0	1	Asian or Pacific Islander	43	16	7	5	61	115	21.7	0	0	None	2	2	3	3	1	2	4	2	Forget to put it on	Forget to put it on	.	Forget	Fear of skin cancer	Fear of skin cancer	.	Fear of Skin Cancer
Recreational	20	0.75	0.25	0	White	25	16	8	7	72	165	22.4	0	0	None	1	1	4	3	4	1	1	1	.	.	.		Comfort level	Comfort level	.	Comfort Level
Recreational	35	0.75	0.25	1	White	35	16	7	7	67	118	18.5	0	0	None	1	4	2	3	4	2	2	2	.	.	.		Fear of skin aging	Fear of skin aging	.	Fear of Skin Aging
Recreational	30	0.75	0.75	0	White	43	16	8	7	58	169	35.3	0	0	None	3	4	3	3	3	1	4	3	Want to get tan	Want to get tan	.	Want to get tan	Fear of skin cancer	Fear of skin cancer	.	Fear of Skin Cancer
Recreational	40	0.5	0.25	1	White	53	16	2	7	65	120	20	0	0	None	2	3	4	3	4	1	2	2	Runs in my eyes/mouth	Uncomfortable	.	Uncomfortable	Maintaining my tan	Maintiaining my tan	.	Maintaining My Tan
Recreational	30	1	0.25	1	White	46	16	5	6	64	119	20.4	0	0	None	2	2	1	2	3	1	3	2	.	.	.		Comfort level	Comfort level	.	Comfort Level
National	25	0.25	0	0	White	64	16	1	8	71	140	19.5	0	0	None	3	5	3	3	3	4	3	4	usually run early in the morning	Avoid mid-day sun	.	Avoid Mid-Day Sun	Fear of skin cancer	Fear of skin cancer	.	Fear of Skin Cancer
Recreational	40	0.25	0.5	1	White	68	16	8	9	67	135	21.1	0	0	None	1	1	2	4	4	1	4	1	.	.	.		Fear of skin aging	Fear of skin aging	.	Fear of Skin Aging
Recreational	30	0.5	0.75	0	White	48	16	3	7	69	172	25.4	0	0	None	5	5	4	3	3	5	3	5	the sun doesn't seem very intense in northern California	Don't need/low risk	.	Don't Need or Low Risk	Comfort level	Comfort level	.	Comfort Level
Recreational	50	0.5	0.5	1	Asian or Pacific Islander	34	16	8	7	63	117	20.7	0	0	None	1	3	5	3	3	1	2	2	.	.	.		Fear of skin aging	Fear of skin aging	.	Fear of Skin Aging
Recreational	30	0	1	0	White	58	16	3	7	68	155	23.6	0	0	None	1	2	1	3	3	1	3	1	.	.	.		Fear of skin aging	Fear of skin aging	.	Fear of Skin Aging
Recreational	32	0.75	0.25	1	White	31	16	8	8	70	137	19.7	0	0	None	2	2	2	3	2	2	3	1	.	.	.		Comfort level	Comfort level	.	Comfort Level
National	70	0	1	0	White	39	16	6	9	75	170	21.2	0	0	None	3	4	2	3	3	1	4	2	Forget to put it on	Forget to put it on	.	Forget	Comfort level	Comfort level	.	Comfort Level
International	55	0.5	0.25	1	White	46	16	8	7	63	115	20.4	0	0	None	2	2	3	4	3	3	2	3	.	.	.		Fear of skin cancer	Fear of skin cancer	.	Fear of Skin Cancer
